# Supplementary material for: Pfh1 Is an Accessory Replicative Helicase that Interacts with the Replisome to Facilitate Fork Progression and Preserve Genome Integrity
Source: PLoS Genet. 2016 Sep 9;12(9):e1006238. doi: 10.1371/journal.pgen.1006238 (PMC5017727; doi:10.1371/journal.pgen.1006238)
Supplement: S1 Table — (XLSX) [file pgen.1006238.s008.xlsx]

## Sheet: Pfh1 Peaks
supercont2.1	101016	103824	MACS_peak_1	3100
supercont2.1	174222	175943	MACS_peak_2	400.76
supercont2.1	185830	187530	MACS_peak_3	427.49
supercont2.1	191118	194022	MACS_peak_4	1940.16
supercont2.1	206051	207730	MACS_peak_5	79.15
supercont2.1	217695	218764	MACS_peak_6	81.55
supercont2.1	232859	233928	MACS_peak_7	88.44
supercont2.1	234886	235927	MACS_peak_8	70.97
supercont2.1	236407	237564	MACS_peak_9	93.37
supercont2.1	241346	242528	MACS_peak_10	285.37
supercont2.1	291405	292500	MACS_peak_11	99.94
supercont2.1	338603	342606	MACS_peak_12	3100
supercont2.1	358986	361207	MACS_peak_13	264.85
supercont2.1	389835	390904	MACS_peak_14	57.44
supercont2.1	423304	424298	MACS_peak_15	76.04
supercont2.1	430950	432524	MACS_peak_16	567.21
supercont2.1	438601	440055	MACS_peak_17	339.79
supercont2.1	456139	457276	MACS_peak_18	129.62
supercont2.1	469219	470341	MACS_peak_19	132.91
supercont2.1	474702	476088	MACS_peak_20	156.3
supercont2.1	492100	493351	MACS_peak_21	469.35
supercont2.1	516764	518790	MACS_peak_22	322.36
supercont2.1	526558	528598	MACS_peak_23	2849.32
supercont2.1	530640	532482	MACS_peak_24	163.17
supercont2.1	539235	541453	MACS_peak_25	535.4
supercont2.1	558580	559641	MACS_peak_26	103.25
supercont2.1	571705	572773	MACS_peak_27	167.23
supercont2.1	575001	576433	MACS_peak_28	67.9
supercont2.1	578946	580088	MACS_peak_29	84.38
supercont2.1	738391	745923	MACS_peak_30	706.36
supercont2.1	796589	797309	MACS_peak_31	51.23
supercont2.1	849577	850961	MACS_peak_32	324.01
supercont2.1	877447	879510	MACS_peak_33	88.99
supercont2.1	897191	899067	MACS_peak_34	1120.82
supercont2.1	910393	911735	MACS_peak_35	204.86
supercont2.1	911771	912825	MACS_peak_36	59.1
supercont2.1	958459	961299	MACS_peak_37	1260.09
supercont2.1	966325	970093	MACS_peak_38	586
supercont2.1	986777	988293	MACS_peak_39	211.87
supercont2.1	994383	997467	MACS_peak_40	1117.84
supercont2.1	998799	1004345	MACS_peak_41	3100
supercont2.1	1073638	1076670	MACS_peak_42	697.98
supercont2.1	1095872	1099051	MACS_peak_43	438.79
supercont2.1	1155424	1157356	MACS_peak_44	173.15
supercont2.1	1161418	1162651	MACS_peak_45	99.77
supercont2.1	1181964	1185534	MACS_peak_46	2963.29
supercont2.1	1200013	1202130	MACS_peak_47	909.93
supercont2.1	1202435	1205785	MACS_peak_48	291.45
supercont2.1	1210497	1213190	MACS_peak_49	237.95
supercont2.1	1217706	1218773	MACS_peak_50	56.3
supercont2.1	1234325	1235805	MACS_peak_51	602.98
supercont2.1	1244948	1248020	MACS_peak_52	464.14
supercont2.1	1248875	1253039	MACS_peak_53	324.58
supercont2.1	1275475	1276786	MACS_peak_54	163.75
supercont2.1	1285465	1287106	MACS_peak_55	642.21
supercont2.1	1306494	1309905	MACS_peak_56	1602.22
supercont2.1	1316376	1317993	MACS_peak_57	170.92
supercont2.1	1328347	1329863	MACS_peak_58	98.47
supercont2.1	1331724	1333099	MACS_peak_59	80.67
supercont2.1	1355618	1356683	MACS_peak_60	113.7
supercont2.1	1384680	1387045	MACS_peak_61	281.66
supercont2.1	1409392	1410417	MACS_peak_62	81.95
supercont2.1	1420616	1421667	MACS_peak_63	111.73
supercont2.1	1426586	1427595	MACS_peak_64	61.74
supercont2.1	1438185	1439752	MACS_peak_65	248.25
supercont2.1	1448916	1449976	MACS_peak_66	60.91
supercont2.1	1478209	1481977	MACS_peak_67	3100
supercont2.1	1510660	1512542	MACS_peak_68	1141.46
supercont2.1	1543034	1545513	MACS_peak_69	424.49
supercont2.1	1563111	1564003	MACS_peak_70	61.19
supercont2.1	1568829	1571693	MACS_peak_71	3100
supercont2.1	1595566	1597839	MACS_peak_72	482.45
supercont2.1	1602884	1603875	MACS_peak_73	55.6
supercont2.1	1645815	1646810	MACS_peak_74	57.75
supercont2.1	1667297	1669655	MACS_peak_75	463.7
supercont2.1	1709720	1711098	MACS_peak_76	107.5
supercont2.1	1711113	1712727	MACS_peak_77	551.95
supercont2.1	1712744	1714623	MACS_peak_78	552.92
supercont2.1	1723320	1724395	MACS_peak_79	99.83
supercont2.1	1725809	1728762	MACS_peak_80	1006.64
supercont2.1	1757071	1758048	MACS_peak_81	247.69
supercont2.1	1820618	1823532	MACS_peak_82	3100
supercont2.1	1871755	1872801	MACS_peak_83	80.33
supercont2.1	1897556	1900090	MACS_peak_84	1088
supercont2.1	1916691	1920473	MACS_peak_85	889.07
supercont2.1	1923064	1924514	MACS_peak_86	56.44
supercont2.1	1944216	1945995	MACS_peak_87	492.86
supercont2.1	1972733	1974171	MACS_peak_88	728.71
supercont2.1	2085888	2086900	MACS_peak_89	56.8
supercont2.1	2105703	2110083	MACS_peak_90	801.69
supercont2.1	2134573	2135727	MACS_peak_91	142.66
supercont2.1	2141005	2142108	MACS_peak_92	51.47
supercont2.1	2200417	2202054	MACS_peak_93	78.58
supercont2.1	2202861	2204293	MACS_peak_94	178.97
supercont2.1	2233354	2234477	MACS_peak_95	166.02
supercont2.1	2236357	2238696	MACS_peak_96	211.59
supercont2.1	2241069	2242652	MACS_peak_97	338.85
supercont2.1	2246397	2248625	MACS_peak_98	716.04
supercont2.1	2264806	2266412	MACS_peak_99	138.89
supercont2.1	2282733	2284210	MACS_peak_100	367.28
supercont2.1	2291057	2292043	MACS_peak_101	76.65
supercont2.1	2293416	2294564	MACS_peak_102	369.16
supercont2.1	2299584	2301266	MACS_peak_103	109.83
supercont2.1	2315186	2316420	MACS_peak_104	120.37
supercont2.1	2323846	2325035	MACS_peak_105	147.43
supercont2.1	2329482	2330740	MACS_peak_106	99.23
supercont2.1	2350525	2353021	MACS_peak_107	361.18
supercont2.1	2421056	2423476	MACS_peak_108	168.48
supercont2.1	2439407	2442502	MACS_peak_109	2198.66
supercont2.1	2446659	2447791	MACS_peak_110	90.89
supercont2.1	2499626	2500811	MACS_peak_111	397.05
supercont2.1	2507075	2509274	MACS_peak_112	415.14
supercont2.1	2568106	2570630	MACS_peak_113	209.99
supercont2.1	2570795	2572029	MACS_peak_114	51.89
supercont2.1	2577976	2579228	MACS_peak_115	137.13
supercont2.1	2579400	2582532	MACS_peak_116	377.58
supercont2.1	2625379	2626467	MACS_peak_117	197.14
supercont2.1	2627169	2628330	MACS_peak_118	137.86
supercont2.1	2639604	2640754	MACS_peak_119	300.42
supercont2.1	2665701	2668030	MACS_peak_120	792
supercont2.1	2681036	2682106	MACS_peak_121	270.62
supercont2.1	2700530	2701764	MACS_peak_122	147.4
supercont2.1	2705544	2706818	MACS_peak_123	214.82
supercont2.1	2733436	2735342	MACS_peak_124	229.32
supercont2.1	2745126	2747086	MACS_peak_125	814.92
supercont2.1	2791994	2794482	MACS_peak_126	933.07
supercont2.1	2794823	2796239	MACS_peak_127	233.41
supercont2.1	2852787	2854227	MACS_peak_128	331.57
supercont2.1	2869003	2871406	MACS_peak_129	478.95
supercont2.1	2877979	2879039	MACS_peak_130	106.13
supercont2.1	2902422	2903787	MACS_peak_131	107.81
supercont2.1	2934316	2939906	MACS_peak_132	961.72
supercont2.1	2992627	2993973	MACS_peak_133	226.71
supercont2.1	3005272	3008235	MACS_peak_134	1058.51
supercont2.1	3018495	3020334	MACS_peak_135	234.58
supercont2.1	3034363	3036929	MACS_peak_136	261.05
supercont2.1	3047324	3051247	MACS_peak_137	625.82
supercont2.1	3068626	3071239	MACS_peak_138	2094.44
supercont2.1	3085862	3086799	MACS_peak_139	74.54
supercont2.1	3107409	3108822	MACS_peak_140	253.33
supercont2.1	3146076	3147585	MACS_peak_141	183.22
supercont2.1	3148737	3149813	MACS_peak_142	56.56
supercont2.1	3164306	3165883	MACS_peak_143	125.29
supercont2.1	3166793	3168253	MACS_peak_144	55.6
supercont2.1	3177723	3179992	MACS_peak_145	415.37
supercont2.1	3236998	3238445	MACS_peak_146	429.81
supercont2.1	3238703	3241076	MACS_peak_147	181.54
supercont2.1	3260543	3262864	MACS_peak_148	333.85
supercont2.1	3303481	3310435	MACS_peak_149	440.14
supercont2.1	3314971	3316658	MACS_peak_150	250.9
supercont2.1	3319275	3320664	MACS_peak_151	287.32
supercont2.1	3337568	3339037	MACS_peak_152	272.78
supercont2.1	3345451	3346708	MACS_peak_153	134.9
supercont2.1	3372072	3374109	MACS_peak_154	515.01
supercont2.1	3384213	3386437	MACS_peak_155	265.23
supercont2.1	3394735	3396196	MACS_peak_156	966.5
supercont2.1	3399305	3401830	MACS_peak_157	458.75
supercont2.1	3411039	3412640	MACS_peak_158	276.48
supercont2.1	3414622	3415977	MACS_peak_159	316.38
supercont2.1	3426423	3427575	MACS_peak_160	238.78
supercont2.1	3428920	3430750	MACS_peak_161	449.35
supercont2.1	3436087	3437605	MACS_peak_162	401.77
supercont2.1	3442561	3443738	MACS_peak_163	358.17
supercont2.1	3457264	3459001	MACS_peak_164	157.6
supercont2.1	3495742	3496892	MACS_peak_165	205.59
supercont2.1	3530197	3531296	MACS_peak_166	86.22
supercont2.1	3557125	3558395	MACS_peak_167	235.66
supercont2.1	3569253	3572464	MACS_peak_168	492.28
supercont2.1	3582526	3584473	MACS_peak_169	159.9
supercont2.1	3591437	3592481	MACS_peak_170	79.83
supercont2.1	3599077	3600351	MACS_peak_171	147.92
supercont2.1	3616412	3617670	MACS_peak_172	122.07
supercont2.1	3633856	3635039	MACS_peak_173	139.69
supercont2.1	3655733	3656709	MACS_peak_174	115.86
supercont2.1	3668529	3669581	MACS_peak_175	67.34
supercont2.1	3679166	3680231	MACS_peak_176	52.2
supercont2.1	3700177	3702065	MACS_peak_177	60.98
supercont2.1	3722488	3724042	MACS_peak_178	409.77
supercont2.1	3744544	3745882	MACS_peak_179	174.39
supercont2.1	3808521	3810027	MACS_peak_180	186.96
supercont2.1	3843902	3846850	MACS_peak_181	3100
supercont2.1	3850795	3852067	MACS_peak_182	423.72
supercont2.1	3867592	3870349	MACS_peak_183	492.36
supercont2.1	3870924	3876700	MACS_peak_184	3100
supercont2.1	3887772	3892278	MACS_peak_185	3100
supercont2.1	3899468	3906828	MACS_peak_186	1097.07
supercont2.1	3940076	3942562	MACS_peak_187	335.1
supercont2.1	3968864	3970310	MACS_peak_188	328.53
supercont2.1	3985802	3991075	MACS_peak_189	3100
supercont2.1	3991114	3992236	MACS_peak_190	212.62
supercont2.1	4005263	4010333	MACS_peak_191	3100
supercont2.1	4035850	4037666	MACS_peak_192	456.57
supercont2.1	4051439	4053611	MACS_peak_193	804.68
supercont2.1	4057023	4059559	MACS_peak_194	451.77
supercont2.1	4063602	4064644	MACS_peak_195	62.01
supercont2.1	4077725	4080570	MACS_peak_196	187.72
supercont2.1	4092528	4093791	MACS_peak_197	224.71
supercont2.1	4096241	4098964	MACS_peak_198	970.67
supercont2.1	4133572	4135403	MACS_peak_199	189.96
supercont2.1	4140495	4142605	MACS_peak_200	1850.39
supercont2.1	4154216	4155382	MACS_peak_201	210.53
supercont2.1	4175852	4178202	MACS_peak_202	2506.16
supercont2.1	4179510	4182629	MACS_peak_203	596.29
supercont2.1	4183174	4184858	MACS_peak_204	96.12
supercont2.1	4207828	4208900	MACS_peak_205	93.71
supercont2.1	4221352	4222463	MACS_peak_206	115.38
supercont2.1	4225481	4226395	MACS_peak_207	59.23
supercont2.1	4227060	4230522	MACS_peak_208	516.36
supercont2.1	4249852	4251419	MACS_peak_209	390.63
supercont2.1	4268255	4269358	MACS_peak_210	88.64
supercont2.1	4285940	4287468	MACS_peak_211	505.94
supercont2.1	4305859	4307095	MACS_peak_212	125.39
supercont2.1	4311190	4313627	MACS_peak_213	191.72
supercont2.1	4362663	4365782	MACS_peak_214	1045.33
supercont2.1	4414922	4417691	MACS_peak_215	1301.13
supercont2.1	4424180	4425942	MACS_peak_216	231.12
supercont2.1	4431170	4434077	MACS_peak_217	1302.71
supercont2.1	4439928	4442950	MACS_peak_218	589.8
supercont2.1	4452480	4455535	MACS_peak_219	3100
supercont2.1	4458410	4459530	MACS_peak_220	107.74
supercont2.1	4467214	4469161	MACS_peak_221	478.69
supercont2.1	4477747	4479482	MACS_peak_222	166.99
supercont2.1	4491308	4494730	MACS_peak_223	201.69
supercont2.1	4552178	4554225	MACS_peak_224	70.64
supercont2.1	4655848	4657287	MACS_peak_225	139.76
supercont2.1	4674459	4675898	MACS_peak_226	200.82
supercont2.1	4692295	4694029	MACS_peak_227	111.67
supercont2.1	4697972	4701786	MACS_peak_228	2140.74
supercont2.1	4714925	4715905	MACS_peak_229	143.7
supercont2.1	4722941	4724809	MACS_peak_230	454.19
supercont2.1	4749124	4751219	MACS_peak_231	162.91
supercont2.1	4767277	4768763	MACS_peak_232	148.61
supercont2.1	4783492	4785328	MACS_peak_233	203.41
supercont2.1	4796408	4797461	MACS_peak_234	186.35
supercont2.1	4859927	4861377	MACS_peak_235	225.67
supercont2.1	4877824	4880910	MACS_peak_236	3100
supercont2.1	4889524	4891507	MACS_peak_237	209.99
supercont2.1	4911004	4914611	MACS_peak_238	1853.68
supercont2.1	4917050	4918020	MACS_peak_239	110.68
supercont2.1	4929225	4930635	MACS_peak_240	66.03
supercont2.1	4936064	4937594	MACS_peak_241	800.51
supercont2.1	4957992	4960836	MACS_peak_242	566
supercont2.1	5010361	5011514	MACS_peak_243	150.84
supercont2.1	5018034	5019415	MACS_peak_244	353.53
supercont2.1	5044647	5045860	MACS_peak_245	104.34
supercont2.1	5085503	5087888	MACS_peak_246	1592.65
supercont2.1	5094276	5095707	MACS_peak_247	434.66
supercont2.1	5101781	5102830	MACS_peak_248	51.58
supercont2.1	5114805	5115861	MACS_peak_249	71.69
supercont2.1	5140580	5141836	MACS_peak_250	98.62
supercont2.1	5143862	5146337	MACS_peak_251	831.64
supercont2.1	5147330	5148705	MACS_peak_252	608.54
supercont2.1	5170253	5171662	MACS_peak_253	84.96
supercont2.1	5172983	5174954	MACS_peak_254	3087.64
supercont2.1	5189424	5190642	MACS_peak_255	310.93
supercont2.1	5217996	5219294	MACS_peak_256	64.46
supercont2.1	5244455	5246424	MACS_peak_257	135.43
supercont2.1	5249066	5250962	MACS_peak_258	128.87
supercont2.1	5264789	5265735	MACS_peak_259	55.63
supercont2.1	5306077	5308836	MACS_peak_260	1261.28
supercont2.1	5314560	5316272	MACS_peak_261	845.07
supercont2.1	5325747	5328730	MACS_peak_262	765.06
supercont2.1	5329896	5331001	MACS_peak_263	57.27
supercont2.1	5359254	5360918	MACS_peak_264	58.56
supercont2.1	5368708	5370141	MACS_peak_265	268.22
supercont2.1	5387152	5388494	MACS_peak_266	106.88
supercont2.1	5401087	5402362	MACS_peak_267	160.17
supercont2.1	5415154	5416456	MACS_peak_268	136.54
supercont2.1	5431127	5432199	MACS_peak_269	105.25
supercont2.1	5479880	5481188	MACS_peak_270	181.86
supercont2.2	110318	112370	MACS_peak_271	124.73
supercont2.2	112422	113292	MACS_peak_272	63.94
supercont2.2	132398	134497	MACS_peak_273	271.99
supercont2.2	163029	164697	MACS_peak_274	160.83
supercont2.2	180482	181561	MACS_peak_275	124.23
supercont2.2	181829	183371	MACS_peak_276	292.13
supercont2.2	215474	217564	MACS_peak_277	647.99
supercont2.2	230516	234014	MACS_peak_278	673.67
supercont2.2	256929	258357	MACS_peak_279	185.08
supercont2.2	258396	260270	MACS_peak_280	404.44
supercont2.2	284977	286065	MACS_peak_281	132.09
supercont2.2	325767	327205	MACS_peak_282	195.03
supercont2.2	347826	348835	MACS_peak_283	51.3
supercont2.2	351753	354361	MACS_peak_284	2362.72
supercont2.2	355454	356525	MACS_peak_285	66.76
supercont2.2	410191	411281	MACS_peak_286	63.46
supercont2.2	413633	415252	MACS_peak_287	381.72
supercont2.2	422572	423684	MACS_peak_288	105.85
supercont2.2	441738	443953	MACS_peak_289	631.49
supercont2.2	448953	449980	MACS_peak_290	52.3
supercont2.2	463766	465083	MACS_peak_291	199.6
supercont2.2	465411	468070	MACS_peak_292	1024.99
supercont2.2	497787	499132	MACS_peak_293	298.89
supercont2.2	511277	512413	MACS_peak_294	125.97
supercont2.2	516452	518659	MACS_peak_295	733.46
supercont2.2	525600	529172	MACS_peak_296	2379.82
supercont2.2	568719	570697	MACS_peak_297	144.21
supercont2.2	601462	604296	MACS_peak_298	822.66
supercont2.2	622433	624197	MACS_peak_299	177.67
supercont2.2	625216	626721	MACS_peak_300	1833.93
supercont2.2	677134	678502	MACS_peak_301	115.19
supercont2.2	714909	717624	MACS_peak_302	278.02
supercont2.2	735328	738004	MACS_peak_303	474.57
supercont2.2	754606	755888	MACS_peak_304	70.76
supercont2.2	798857	799873	MACS_peak_305	68.98
supercont2.2	810318	812805	MACS_peak_306	1162.03
supercont2.2	819894	821000	MACS_peak_307	154.51
supercont2.2	842476	845666	MACS_peak_308	2357.19
supercont2.2	882997	884473	MACS_peak_309	419.21
supercont2.2	886936	888400	MACS_peak_310	166.72
supercont2.2	940156	941831	MACS_peak_311	101.92
supercont2.2	960214	961889	MACS_peak_312	430.18
supercont2.2	964298	965297	MACS_peak_313	68.24
supercont2.2	977708	978762	MACS_peak_314	55.94
supercont2.2	1023531	1024572	MACS_peak_315	74.89
supercont2.2	1025001	1026135	MACS_peak_316	57.33
supercont2.2	1043577	1044614	MACS_peak_317	76.8
supercont2.2	1045298	1046335	MACS_peak_318	473.42
supercont2.2	1047552	1049286	MACS_peak_319	210.11
supercont2.2	1081367	1083681	MACS_peak_320	391.28
supercont2.2	1106284	1109242	MACS_peak_321	3100
supercont2.2	1151836	1153404	MACS_peak_322	97.81
supercont2.2	1173838	1174827	MACS_peak_323	67.42
supercont2.2	1237005	1238148	MACS_peak_324	138.05
supercont2.2	1240518	1242454	MACS_peak_325	80.97
supercont2.2	1261705	1262853	MACS_peak_326	111.99
supercont2.2	1267938	1268823	MACS_peak_327	50.35
supercont2.2	1268851	1272315	MACS_peak_328	2888.49
supercont2.2	1274228	1275459	MACS_peak_329	73.28
supercont2.2	1307301	1309626	MACS_peak_330	3100
supercont2.2	1350397	1351352	MACS_peak_331	56.3
supercont2.2	1351476	1353591	MACS_peak_332	152.59
supercont2.2	1363463	1366524	MACS_peak_333	489.76
supercont2.2	1390587	1392951	MACS_peak_334	930.36
supercont2.2	1406203	1407300	MACS_peak_335	116.38
supercont2.2	1447995	1449274	MACS_peak_336	155.97
supercont2.2	1459114	1460182	MACS_peak_337	129.51
supercont2.2	1473377	1474649	MACS_peak_338	78.68
supercont2.2	1474792	1477409	MACS_peak_339	1552.26
supercont2.2	1503457	1504948	MACS_peak_340	240
supercont2.2	1512646	1513975	MACS_peak_341	376.5
supercont2.2	1533441	1535072	MACS_peak_342	113.1
supercont2.2	1542804	1543838	MACS_peak_343	146.74
supercont2.2	1549479	1550424	MACS_peak_344	67.39
supercont2.2	1557214	1558815	MACS_peak_345	323.52
supercont2.2	1570759	1573015	MACS_peak_346	948.56
supercont2.2	1575358	1577644	MACS_peak_347	226.76
supercont2.2	1597599	1598673	MACS_peak_348	97.16
supercont2.2	1601466	1602459	MACS_peak_349	294.45
supercont2.2	1646835	1647781	MACS_peak_350	91.35
supercont2.2	1650260	1651762	MACS_peak_351	269.85
supercont2.2	1687918	1690407	MACS_peak_352	3100
supercont2.2	1707129	1709456	MACS_peak_353	1223.99
supercont2.2	1726989	1728266	MACS_peak_354	95.24
supercont2.2	1732581	1734046	MACS_peak_355	349.88
supercont2.2	1742010	1747590	MACS_peak_356	1160.26
supercont2.2	1755195	1756347	MACS_peak_357	108.65
supercont2.2	1769932	1773342	MACS_peak_358	899.85
supercont2.2	1774234	1775521	MACS_peak_359	134.93
supercont2.2	1790306	1792130	MACS_peak_360	625.23
supercont2.2	1792459	1793753	MACS_peak_361	271.73
supercont2.2	1793950	1795437	MACS_peak_362	252.8
supercont2.2	1825326	1826328	MACS_peak_363	74.67
supercont2.2	1827477	1828626	MACS_peak_364	185.54
supercont2.2	1838004	1839034	MACS_peak_365	51.76
supercont2.2	1883519	1886458	MACS_peak_366	226.27
supercont2.2	1917358	1918393	MACS_peak_367	105.86
supercont2.2	1924068	1925962	MACS_peak_368	271.48
supercont2.2	1943260	1945244	MACS_peak_369	168.87
supercont2.2	1956474	1957669	MACS_peak_370	105.81
supercont2.2	1970463	1976133	MACS_peak_371	697.08
supercont2.2	2009821	2011174	MACS_peak_372	60.27
supercont2.2	2018134	2020850	MACS_peak_373	664.86
supercont2.2	2031674	2034144	MACS_peak_374	397.85
supercont2.2	2045321	2047220	MACS_peak_375	926.85
supercont2.2	2059730	2061270	MACS_peak_376	254.78
supercont2.2	2068858	2070177	MACS_peak_377	251.08
supercont2.2	2081717	2083023	MACS_peak_378	237.26
supercont2.2	2083890	2085066	MACS_peak_379	165.36
supercont2.2	2105527	2106970	MACS_peak_380	263.76
supercont2.2	2111736	2114296	MACS_peak_381	644.88
supercont2.2	2115230	2115996	MACS_peak_382	172.97
supercont2.2	2116538	2117879	MACS_peak_383	142.99
supercont2.2	2120826	2122463	MACS_peak_384	362.13
supercont2.2	2126992	2129378	MACS_peak_385	673.03
supercont2.2	2139095	2140146	MACS_peak_386	85.93
supercont2.2	2141947	2145960	MACS_peak_387	827.99
supercont2.2	2160763	2162479	MACS_peak_388	219.59
supercont2.2	2180827	2182310	MACS_peak_389	496.2
supercont2.2	2189751	2191136	MACS_peak_390	467.05
supercont2.2	2200710	2203406	MACS_peak_391	3100
supercont2.2	2225720	2227517	MACS_peak_392	138.08
supercont2.2	2241803	2243073	MACS_peak_393	459.9
supercont2.2	2260854	2261928	MACS_peak_394	102.28
supercont2.2	2265164	2266342	MACS_peak_395	181.33
supercont2.2	2296422	2300284	MACS_peak_396	869.72
supercont2.2	2316663	2317703	MACS_peak_397	111.06
supercont2.2	2318689	2319810	MACS_peak_398	87.07
supercont2.2	2321542	2323268	MACS_peak_399	113.38
supercont2.2	2332208	2333216	MACS_peak_400	146.75
supercont2.2	2348172	2349512	MACS_peak_401	431.74
supercont2.2	2404668	2405744	MACS_peak_402	80.52
supercont2.2	2410889	2412212	MACS_peak_403	274.55
supercont2.2	2415607	2417185	MACS_peak_404	566.02
supercont2.2	2442267	2443227	MACS_peak_405	53.16
supercont2.2	2445189	2446203	MACS_peak_406	59.35
supercont2.2	2447106	2449382	MACS_peak_407	543.12
supercont2.2	2463378	2464905	MACS_peak_408	162.68
supercont2.2	2482308	2483333	MACS_peak_409	89.59
supercont2.2	2502401	2503756	MACS_peak_410	318.04
supercont2.2	2553878	2556228	MACS_peak_411	190.4
supercont2.2	2574189	2575285	MACS_peak_412	62.22
supercont2.2	2575948	2576917	MACS_peak_413	52.34
supercont2.2	2586426	2590292	MACS_peak_414	1171.59
supercont2.2	2623456	2625120	MACS_peak_415	121.29
supercont2.2	2640456	2641710	MACS_peak_416	450.09
supercont2.2	2652702	2653861	MACS_peak_417	362.12
supercont2.2	2681559	2683248	MACS_peak_418	187.38
supercont2.2	2685871	2687219	MACS_peak_419	72.77
supercont2.2	2688332	2690054	MACS_peak_420	142.09
supercont2.2	2691014	2692124	MACS_peak_421	90.45
supercont2.2	2719916	2720944	MACS_peak_422	74.73
supercont2.2	2725628	2727871	MACS_peak_423	217.97
supercont2.2	2757884	2759206	MACS_peak_424	154.31
supercont2.2	2779073	2780719	MACS_peak_425	860.19
supercont2.2	2802752	2805270	MACS_peak_426	269.5
supercont2.2	2806812	2809868	MACS_peak_427	3100
supercont2.2	2891652	2893780	MACS_peak_428	121.82
supercont2.2	2897172	2898358	MACS_peak_429	171.7
supercont2.2	2903261	2906429	MACS_peak_430	261.05
supercont2.2	2939230	2940899	MACS_peak_431	234.38
supercont2.2	2981746	2983525	MACS_peak_432	209.79
supercont2.2	3019873	3021140	MACS_peak_433	219.34
supercont2.2	3060644	3062051	MACS_peak_434	466.49
supercont2.2	3094615	3095928	MACS_peak_435	73.63
supercont2.2	3122119	3123601	MACS_peak_436	74.92
supercont2.2	3142360	3143669	MACS_peak_437	67.2
supercont2.2	3151028	3152169	MACS_peak_438	322.3
supercont2.2	3152281	3153377	MACS_peak_439	61.22
supercont2.2	3153597	3154831	MACS_peak_440	150.98
supercont2.2	3172068	3173711	MACS_peak_441	711.81
supercont2.2	3192244	3194338	MACS_peak_442	159.02
supercont2.2	3196436	3197674	MACS_peak_443	130.5
supercont2.2	3236693	3237744	MACS_peak_444	160.51
supercont2.2	3242716	3243954	MACS_peak_445	412.88
supercont2.2	3245277	3246750	MACS_peak_446	253.43
supercont2.2	3271176	3272436	MACS_peak_447	249.53
supercont2.2	3274194	3275465	MACS_peak_448	82.78
supercont2.2	3315833	3318036	MACS_peak_449	164.16
supercont2.2	3326878	3328324	MACS_peak_450	142.18
supercont2.2	3350134	3351109	MACS_peak_451	51.28
supercont2.2	3361939	3363243	MACS_peak_452	174.84
supercont2.2	3363988	3365572	MACS_peak_453	435.93
supercont2.2	3391126	3392969	MACS_peak_454	198.66
supercont2.2	3393285	3394538	MACS_peak_455	227.29
supercont2.2	3404786	3408190	MACS_peak_456	3100
supercont2.2	3427188	3429956	MACS_peak_457	488.7
supercont2.2	3440447	3441529	MACS_peak_458	54.16
supercont2.2	3482076	3483335	MACS_peak_459	119.46
supercont2.2	3494209	3497347	MACS_peak_460	3100
supercont2.2	3504850	3508421	MACS_peak_461	1149.78
supercont2.2	3514802	3517298	MACS_peak_462	812.89
supercont2.2	3528106	3529414	MACS_peak_463	257.51
supercont2.2	3529585	3531066	MACS_peak_464	274.7
supercont2.2	3567064	3571302	MACS_peak_465	228.37
supercont2.2	3612389	3614365	MACS_peak_466	236.16
supercont2.2	3619170	3620253	MACS_peak_467	86.17
supercont2.2	3626305	3629276	MACS_peak_468	2160.39
supercont2.2	3629366	3631046	MACS_peak_469	158.3
supercont2.2	3635798	3637692	MACS_peak_470	539.52
supercont2.2	3640051	3641341	MACS_peak_471	135.81
supercont2.2	3643305	3644411	MACS_peak_472	84.76
supercont2.2	3653639	3654793	MACS_peak_473	105.45
supercont2.2	3659440	3660803	MACS_peak_474	92.53
supercont2.2	3662205	3665304	MACS_peak_475	2779.96
supercont2.2	3710947	3712583	MACS_peak_476	76.01
supercont2.2	3808497	3811457	MACS_peak_477	522.63
supercont2.2	3813618	3815057	MACS_peak_478	195.39
supercont2.2	3818375	3819618	MACS_peak_479	124.73
supercont2.2	3843381	3844465	MACS_peak_480	111.59
supercont2.2	3846730	3848098	MACS_peak_481	52.22
supercont2.2	3864853	3865848	MACS_peak_482	50.47
supercont2.2	3866024	3867554	MACS_peak_483	112.58
supercont2.2	3873278	3875101	MACS_peak_484	1436.14
supercont2.2	3917963	3919098	MACS_peak_485	77.78
supercont2.2	3920965	3923280	MACS_peak_486	452.97
supercont2.2	3944667	3945651	MACS_peak_487	67.24
supercont2.2	3957761	3959316	MACS_peak_488	1214.19
supercont2.2	3962492	3963631	MACS_peak_489	257.83
supercont2.2	3973511	3974663	MACS_peak_490	85
supercont2.2	4007979	4009492	MACS_peak_491	694.4
supercont2.2	4031379	4032274	MACS_peak_492	98.3
supercont2.2	4035551	4038243	MACS_peak_493	1453.77
supercont2.2	4065365	4066443	MACS_peak_494	58.06
supercont2.2	4085946	4091088	MACS_peak_495	1964.01
supercont2.2	4097213	4098777	MACS_peak_496	183.69
supercont2.2	4099165	4100669	MACS_peak_497	157.53
supercont2.2	4107167	4108155	MACS_peak_498	113.57
supercont2.2	4122312	4124260	MACS_peak_499	824.51
supercont2.2	4152756	4154128	MACS_peak_500	66.29
supercont2.2	4156993	4159849	MACS_peak_501	3100
supercont2.2	4161081	4163770	MACS_peak_502	1826.07
supercont2.2	4165694	4166758	MACS_peak_503	92.98
supercont2.2	4166861	4167896	MACS_peak_504	57.77
supercont2.2	4209528	4210929	MACS_peak_505	263.03
supercont2.2	4219849	4220970	MACS_peak_506	89.86
supercont2.2	4237466	4239460	MACS_peak_507	1314.29
supercont2.2	4252261	4253769	MACS_peak_508	272.5
supercont2.2	4254686	4255678	MACS_peak_509	52.2
supercont2.2	4283876	4286239	MACS_peak_510	665.15
supercont2.2	4298397	4299532	MACS_peak_511	80.15
supercont2.2	4372665	4374173	MACS_peak_512	117.07
supercont2.2	4385494	4387226	MACS_peak_513	274.57
supercont2.2	4442190	4449805	MACS_peak_514	3100
supercont2.2	4464953	4466174	MACS_peak_515	180.98
supercont2.3	63625	64797	MACS_peak_516	138.51
supercont2.3	70895	71974	MACS_peak_517	125.03
supercont2.3	73367	76145	MACS_peak_518	426.35
supercont2.3	88212	89564	MACS_peak_519	337.25
supercont2.3	89843	91236	MACS_peak_520	315.45
supercont2.3	117359	119203	MACS_peak_521	1107.12
supercont2.3	137267	138308	MACS_peak_522	129.02
supercont2.3	177028	178220	MACS_peak_523	295.53
supercont2.3	212588	213391	MACS_peak_524	111.85
supercont2.3	225627	228764	MACS_peak_525	2292.11
supercont2.3	267136	268600	MACS_peak_526	1030.59
supercont2.3	274616	277151	MACS_peak_527	932.62
supercont2.3	282427	284806	MACS_peak_528	881.92
supercont2.3	330815	331875	MACS_peak_529	68.67
supercont2.3	348794	351998	MACS_peak_530	2657.85
supercont2.3	357266	359170	MACS_peak_531	246.12
supercont2.3	400228	402014	MACS_peak_532	773.99
supercont2.3	469453	472171	MACS_peak_533	628.87
supercont2.3	472655	473959	MACS_peak_534	320.73
supercont2.3	481269	482891	MACS_peak_535	408.48
supercont2.3	505563	506894	MACS_peak_536	146.95
supercont2.3	539611	540814	MACS_peak_537	804.75
supercont2.3	553167	554582	MACS_peak_538	122.9
supercont2.3	560972	564320	MACS_peak_539	784.5
supercont2.3	578351	579411	MACS_peak_540	94.47
supercont2.3	583246	584423	MACS_peak_541	304.45
supercont2.3	610550	612641	MACS_peak_542	705.56
supercont2.3	626267	627405	MACS_peak_543	520.15
supercont2.3	656588	657938	MACS_peak_544	167.43
supercont2.3	674952	676043	MACS_peak_545	111.48
supercont2.3	689938	691335	MACS_peak_546	527.76
supercont2.3	708588	711979	MACS_peak_547	475.22
supercont2.3	712267	714235	MACS_peak_548	247.28
supercont2.3	798007	799526	MACS_peak_549	282.3
supercont2.3	812419	815426	MACS_peak_550	938.22
supercont2.3	818391	820948	MACS_peak_551	98.52
supercont2.3	917725	919598	MACS_peak_552	313.49
supercont2.3	923472	924747	MACS_peak_553	85.27
supercont2.3	925439	926791	MACS_peak_554	367.01
supercont2.3	939742	941674	MACS_peak_555	1536.42
supercont2.3	946767	948521	MACS_peak_556	185.24
supercont2.3	949227	951232	MACS_peak_557	875.1
supercont2.3	973218	976747	MACS_peak_558	2161.8
supercont2.3	988999	990653	MACS_peak_559	440
supercont2.3	991541	992725	MACS_peak_560	163.2
supercont2.3	1015332	1016356	MACS_peak_561	54.52
supercont2.3	1026807	1029114	MACS_peak_562	155.18
supercont2.3	1032201	1033543	MACS_peak_563	228.51
supercont2.3	1048237	1050742	MACS_peak_564	433.75
supercont2.3	1065376	1068619	MACS_peak_565	170.4
supercont2.3	1141747	1142853	MACS_peak_566	52.41
supercont2.3	1173659	1176489	MACS_peak_567	124.39
supercont2.3	1186333	1187602	MACS_peak_568	240.15
supercont2.3	1220800	1221792	MACS_peak_569	69.69
supercont2.3	1229839	1230892	MACS_peak_570	88.53
supercont2.3	1260732	1263392	MACS_peak_571	347.27
supercont2.3	1292430	1294637	MACS_peak_572	416.8
supercont2.3	1309637	1313001	MACS_peak_573	877.83
supercont2.3	1341852	1342814	MACS_peak_574	64.89
supercont2.3	1360275	1361572	MACS_peak_575	436.06
supercont2.3	1374788	1379514	MACS_peak_576	281.96
supercont2.3	1381345	1382455	MACS_peak_577	55.41
supercont2.3	1391783	1395162	MACS_peak_578	3100
supercont2.3	1410475	1414437	MACS_peak_579	3100
supercont2.3	1437046	1438841	MACS_peak_580	570.71
supercont2.3	1451270	1453525	MACS_peak_581	1838.09
supercont2.3	1590785	1593694	MACS_peak_582	3100
supercont2.3	1612667	1613874	MACS_peak_583	61.74
supercont2.3	1640732	1642209	MACS_peak_584	511.21
supercont2.3	1685477	1690262	MACS_peak_585	3100
supercont2.3	1701425	1703361	MACS_peak_586	567.67
supercont2.3	1714610	1716466	MACS_peak_587	316.41
supercont2.3	1717182	1718284	MACS_peak_588	118.27
supercont2.3	1732833	1734636	MACS_peak_589	409.01
supercont2.3	1775479	1776565	MACS_peak_590	141
supercont2.3	1788450	1789481	MACS_peak_591	71.31
supercont2.3	1826178	1827654	MACS_peak_592	564.32
supercont2.3	1846616	1847900	MACS_peak_593	105.3
supercont2.3	1860150	1861126	MACS_peak_594	54.98
supercont2.3	1881191	1882362	MACS_peak_595	130.61
supercont2.3	1903453	1904444	MACS_peak_596	65.31
supercont2.3	1939429	1940622	MACS_peak_597	171.21
supercont2.3	1963237	1964455	MACS_peak_598	621.51
supercont2.3	1979701	1981936	MACS_peak_599	1094.25
supercont2.3	1986129	1987362	MACS_peak_600	522.55
supercont2.3	2006025	2007059	MACS_peak_601	52.19
supercont2.3	2012818	2015109	MACS_peak_602	192.18
supercont2.3	2027364	2028686	MACS_peak_603	66.17
supercont2.3	2036828	2037945	MACS_peak_604	150.77
supercont2.3	2056529	2060163	MACS_peak_605	3100
supercont2.3	2071432	2072611	MACS_peak_606	99.92
supercont2.3	2084414	2085689	MACS_peak_607	157.51
supercont2.3	2094273	2096232	MACS_peak_608	1735.39
supercont2.3	2096481	2097783	MACS_peak_609	301.76
supercont2.3	2099777	2101308	MACS_peak_610	378.26
supercont2.3	2138938	2139951	MACS_peak_611	75.39
supercont2.3	2153073	2154675	MACS_peak_612	199.5
supercont2.3	2197061	2198394	MACS_peak_613	78.01
supercont2.3	2232040	2233281	MACS_peak_614	433.59
supercont2.3	2248196	2249378	MACS_peak_615	83.89
supercont2.3	2249456	2253067	MACS_peak_616	345.62
supercont2.3	2253276	2255661	MACS_peak_617	466.3
supercont2.3	2406944	2408256	MACS_peak_618	248.46
supercont2.3	2426396	2427521	MACS_peak_619	191.31
supercont2.3	2442767	2443759	MACS_peak_620	2384.01
supercont2.3	2447140	2448477	MACS_peak_621	1653.94

## Sheet: Cdc20 WT
supercont2.1	12653	15371	MACS_peak_1	319.12
supercont2.1	61100	63029	MACS_peak_2	202.84
supercont2.1	69371	70487	MACS_peak_3	64.16
supercont2.1	72442	73537	MACS_peak_4	126.67
supercont2.1	78507	79987	MACS_peak_5	67.92
supercont2.1	84046	86029	MACS_peak_6	221.61
supercont2.1	87471	88536	MACS_peak_7	65.75
supercont2.1	94218	95356	MACS_peak_8	103.6
supercont2.1	101113	103480	MACS_peak_9	216.29
supercont2.1	189593	190664	MACS_peak_10	52.81
supercont2.1	198870	199885	MACS_peak_11	56.57
supercont2.1	241344	242607	MACS_peak_12	230.91
supercont2.1	243226	244573	MACS_peak_13	73.43
supercont2.1	293508	295091	MACS_peak_14	293.25
supercont2.1	301911	302905	MACS_peak_15	55.41
supercont2.1	325559	326584	MACS_peak_16	91.86
supercont2.1	338787	340056	MACS_peak_17	68.33
supercont2.1	340066	341953	MACS_peak_18	119.45
supercont2.1	363810	365596	MACS_peak_19	119.61
supercont2.1	409757	411164	MACS_peak_20	185.34
supercont2.1	423224	424334	MACS_peak_21	86.84
supercont2.1	431216	432418	MACS_peak_22	88.08
supercont2.1	439214	440716	MACS_peak_23	80.17
supercont2.1	445487	446534	MACS_peak_24	54.27
supercont2.1	455892	457273	MACS_peak_25	180.46
supercont2.1	463123	464360	MACS_peak_26	181.93
supercont2.1	472679	474160	MACS_peak_27	116.83
supercont2.1	489033	490095	MACS_peak_28	123.62
supercont2.1	491750	493383	MACS_peak_29	455.12
supercont2.1	526723	529050	MACS_peak_30	79.51
supercont2.1	571699	572873	MACS_peak_31	206.63
supercont2.1	635074	636161	MACS_peak_32	97.95
supercont2.1	649392	650399	MACS_peak_33	52.14
supercont2.1	702660	703785	MACS_peak_34	110.2
supercont2.1	717656	718701	MACS_peak_35	84.8
supercont2.1	738393	739862	MACS_peak_36	50.69
supercont2.1	764570	765509	MACS_peak_37	70.73
supercont2.1	793622	794671	MACS_peak_38	82.17
supercont2.1	865953	867091	MACS_peak_39	126.32
supercont2.1	901744	902813	MACS_peak_40	64.61
supercont2.1	956300	957849	MACS_peak_41	313.15
supercont2.1	959770	961248	MACS_peak_42	172.24
supercont2.1	964627	965914	MACS_peak_43	129.08
supercont2.1	998863	1004241	MACS_peak_44	363.18
supercont2.1	1026696	1027927	MACS_peak_45	164.21
supercont2.1	1095219	1096883	MACS_peak_46	272.56
supercont2.1	1098040	1099157	MACS_peak_47	79.21
supercont2.1	1126986	1128030	MACS_peak_48	62.25
supercont2.1	1156340	1157341	MACS_peak_49	76.05
supercont2.1	1183834	1185273	MACS_peak_50	53.26
supercont2.1	1190363	1191389	MACS_peak_51	55.85
supercont2.1	1195149	1196800	MACS_peak_52	204.54
supercont2.1	1254439	1255616	MACS_peak_53	63.84
supercont2.1	1275678	1277101	MACS_peak_54	122.06
supercont2.1	1307500	1309716	MACS_peak_55	126.63
supercont2.1	1314363	1315852	MACS_peak_56	211.36
supercont2.1	1355601	1356683	MACS_peak_57	117.22
supercont2.1	1420362	1421675	MACS_peak_58	184.81
supercont2.1	1426538	1427641	MACS_peak_59	99.55
supercont2.1	1442926	1444209	MACS_peak_60	224.34
supercont2.1	1475925	1477043	MACS_peak_61	81.49
supercont2.1	1478417	1481949	MACS_peak_62	778.97
supercont2.1	1483831	1485534	MACS_peak_63	116.15
supercont2.1	1526572	1527597	MACS_peak_64	159.85
supercont2.1	1568902	1571407	MACS_peak_65	276.99
supercont2.1	1573049	1575067	MACS_peak_66	67.32
supercont2.1	1598569	1600019	MACS_peak_67	83.71
supercont2.1	1602878	1604114	MACS_peak_68	250.02
supercont2.1	1645862	1646835	MACS_peak_69	51.69
supercont2.1	1664188	1665442	MACS_peak_70	90.18
supercont2.1	1704060	1705199	MACS_peak_71	79.75
supercont2.1	1707460	1708710	MACS_peak_72	52.35
supercont2.1	1723314	1724460	MACS_peak_73	188.04
supercont2.1	1726347	1727664	MACS_peak_74	239.75
supercont2.1	1732658	1734633	MACS_peak_75	204.99
supercont2.1	1745980	1746987	MACS_peak_76	71.24
supercont2.1	1771836	1772841	MACS_peak_77	51.45
supercont2.1	1820735	1822916	MACS_peak_78	55.91
supercont2.1	1826731	1828076	MACS_peak_79	74.96
supercont2.1	1833586	1835543	MACS_peak_80	88.11
supercont2.1	1953148	1954534	MACS_peak_81	95.51
supercont2.1	1954969	1956204	MACS_peak_82	115.92
supercont2.1	1974231	1975431	MACS_peak_83	93.58
supercont2.1	2024508	2025734	MACS_peak_84	106.94
supercont2.1	2095283	2096576	MACS_peak_85	67.84
supercont2.1	2139078	2140558	MACS_peak_86	126.37
supercont2.1	2193368	2194565	MACS_peak_87	81.5
supercont2.1	2233363	2234580	MACS_peak_88	204.38
supercont2.1	2248719	2250305	MACS_peak_89	194.34
supercont2.1	2290856	2292109	MACS_peak_90	132.8
supercont2.1	2293315	2294589	MACS_peak_91	321.26
supercont2.1	2317125	2318526	MACS_peak_92	58.42
supercont2.1	2335398	2336424	MACS_peak_93	56.97
supercont2.1	2338956	2340093	MACS_peak_94	123.55
supercont2.1	2397862	2399293	MACS_peak_95	183.57
supercont2.1	2405139	2406181	MACS_peak_96	107.98
supercont2.1	2414103	2415033	MACS_peak_97	51.75
supercont2.1	2441361	2442708	MACS_peak_98	170.28
supercont2.1	2446756	2448112	MACS_peak_99	71.93
supercont2.1	2451105	2452124	MACS_peak_100	107.09
supercont2.1	2499578	2500807	MACS_peak_101	346.02
supercont2.1	2510065	2511122	MACS_peak_102	66.26
supercont2.1	2524774	2525803	MACS_peak_103	57.79
supercont2.1	2577614	2578999	MACS_peak_104	247.02
supercont2.1	2639586	2640866	MACS_peak_105	344.6
supercont2.1	2642272	2643478	MACS_peak_106	178.32
supercont2.1	2681032	2682224	MACS_peak_107	309.45
supercont2.1	2684164	2685855	MACS_peak_108	56.27
supercont2.1	2705580	2706823	MACS_peak_109	53.11
supercont2.1	2802428	2803979	MACS_peak_110	154.28
supercont2.1	2844146	2845426	MACS_peak_111	104.65
supercont2.1	2861595	2862517	MACS_peak_112	52.76
supercont2.1	2869991	2871436	MACS_peak_113	52.55
supercont2.1	2877953	2879194	MACS_peak_114	114.71
supercont2.1	2882132	2883379	MACS_peak_115	115.1
supercont2.1	2934694	2936431	MACS_peak_116	107.01
supercont2.1	2976325	2977834	MACS_peak_117	146.75
supercont2.1	3009216	3010524	MACS_peak_118	78.13
supercont2.1	3021960	3022981	MACS_peak_119	54.89
supercont2.1	3034387	3035494	MACS_peak_120	77.04
supercont2.1	3047028	3048308	MACS_peak_121	101.59
supercont2.1	3068833	3071192	MACS_peak_122	240.27
supercont2.1	3126688	3127692	MACS_peak_123	65.77
supercont2.1	3156872	3157978	MACS_peak_124	50.53
supercont2.1	3164141	3165961	MACS_peak_125	257.61
supercont2.1	3300231	3301428	MACS_peak_126	65.08
supercont2.1	3314847	3316045	MACS_peak_127	114.23
supercont2.1	3319263	3321653	MACS_peak_128	372.47
supercont2.1	3394658	3396063	MACS_peak_129	73.68
supercont2.1	3404100	3405468	MACS_peak_130	155.41
supercont2.1	3409713	3411040	MACS_peak_131	126.12
supercont2.1	3426422	3427653	MACS_peak_132	312.88
supercont2.1	3442380	3443773	MACS_peak_133	364.65
supercont2.1	3497474	3499275	MACS_peak_134	153.31
supercont2.1	3547427	3549387	MACS_peak_135	288.89
supercont2.1	3557102	3559112	MACS_peak_136	242.66
supercont2.1	3559263	3560420	MACS_peak_137	135.92
supercont2.1	3591423	3592569	MACS_peak_138	182.62
supercont2.1	3633863	3635383	MACS_peak_139	398.67
supercont2.1	3699870	3702010	MACS_peak_140	177.78
supercont2.1	3735601	3737054	MACS_peak_141	261.89
supercont2.1	3751577	3752783	MACS_peak_142	241.32
supercont2.1	3829972	3831085	MACS_peak_143	100.26
supercont2.1	3839631	3840825	MACS_peak_144	91.68
supercont2.1	3844085	3846566	MACS_peak_145	301.72
supercont2.1	3850960	3852814	MACS_peak_146	65.9
supercont2.1	3872351	3875006	MACS_peak_147	121.84
supercont2.1	3881003	3882460	MACS_peak_148	87.14
supercont2.1	3887914	3892242	MACS_peak_149	474.56
supercont2.1	3900623	3901809	MACS_peak_150	88.38
supercont2.1	3985944	3988787	MACS_peak_151	97.33
supercont2.1	3989126	3990763	MACS_peak_152	78.65
supercont2.1	3991162	3992200	MACS_peak_153	88.63
supercont2.1	3994239	3995842	MACS_peak_154	283.98
supercont2.1	4007384	4010325	MACS_peak_155	382.94
supercont2.1	4018632	4019715	MACS_peak_156	93.35
supercont2.1	4057326	4058597	MACS_peak_157	292.63
supercont2.1	4070974	4072232	MACS_peak_158	131.27
supercont2.1	4087535	4088620	MACS_peak_159	92.37
supercont2.1	4140664	4142443	MACS_peak_160	92.74
supercont2.1	4154250	4155357	MACS_peak_161	50.04
supercont2.1	4175994	4178845	MACS_peak_162	84.45
supercont2.1	4183035	4185176	MACS_peak_163	296.11
supercont2.1	4197609	4198689	MACS_peak_164	57.95
supercont2.1	4221331	4222427	MACS_peak_165	84.42
supercont2.1	4253548	4254718	MACS_peak_166	98.33
supercont2.1	4268111	4269360	MACS_peak_167	120.67
supercont2.1	4274001	4275348	MACS_peak_168	105.42
supercont2.1	4338543	4339693	MACS_peak_169	59.98
supercont2.1	4362779	4364051	MACS_peak_170	113.64
supercont2.1	4364593	4366055	MACS_peak_171	272.66
supercont2.1	4414092	4416605	MACS_peak_172	136.71
supercont2.1	4449548	4451043	MACS_peak_173	143.05
supercont2.1	4452400	4456693	MACS_peak_174	1146.35
supercont2.1	4483127	4484135	MACS_peak_175	54.32
supercont2.1	4516157	4517384	MACS_peak_176	87.55
supercont2.1	4532393	4533624	MACS_peak_177	246.59
supercont2.1	4603818	4605073	MACS_peak_178	126.29
supercont2.1	4652005	4653155	MACS_peak_179	161.94
supercont2.1	4673417	4674847	MACS_peak_180	87.51
supercont2.1	4705671	4707015	MACS_peak_181	133.08
supercont2.1	4714773	4715957	MACS_peak_182	201.28
supercont2.1	4723106	4724529	MACS_peak_183	51.36
supercont2.1	4738944	4740002	MACS_peak_184	69.25
supercont2.1	4783501	4785175	MACS_peak_185	62.56
supercont2.1	4796045	4797534	MACS_peak_186	294.86
supercont2.1	4877963	4880647	MACS_peak_187	148.49
supercont2.1	4912760	4914341	MACS_peak_188	69.05
supercont2.1	4915713	4917097	MACS_peak_189	66.32
supercont2.1	4957997	4960922	MACS_peak_190	416.62
supercont2.1	4962607	4963837	MACS_peak_191	94.53
supercont2.1	5023751	5024811	MACS_peak_192	58.47
supercont2.1	5044619	5046122	MACS_peak_193	336.42
supercont2.1	5096024	5097023	MACS_peak_194	63.18
supercont2.1	5101725	5102809	MACS_peak_195	108.64
supercont2.1	5173262	5175221	MACS_peak_196	128.85
supercont2.1	5188909	5190671	MACS_peak_197	242.36
supercont2.1	5232497	5234189	MACS_peak_198	118.98
supercont2.1	5291526	5292635	MACS_peak_199	52.18
supercont2.1	5320431	5322366	MACS_peak_200	116.76
supercont2.1	5325300	5327009	MACS_peak_201	96.06
supercont2.1	5414928	5416726	MACS_peak_202	118.02
supercont2.1	5497372	5498387	MACS_peak_203	79.99
supercont2.1	5500820	5502252	MACS_peak_204	171.28
supercont2.1	5519279	5520323	MACS_peak_205	83.48
supercont2.1	5528547	5530219	MACS_peak_206	242.12
supercont2.1	5530375	5534843	MACS_peak_207	952.09
supercont2.1	5536078	5538199	MACS_peak_208	263.37
supercont2.1	5540352	5541366	MACS_peak_209	65.47
supercont2.1	5542388	5545854	MACS_peak_210	669.59
supercont2.1	5546670	5549288	MACS_peak_211	199.72
supercont2.1	5549676	5552128	MACS_peak_212	249.47
supercont2.1	5552774	5553805	MACS_peak_213	50.48
supercont2.1	5554039	5556055	MACS_peak_214	340.87
supercont2.1	5556618	5559369	MACS_peak_215	510.15
supercont2.2	31212	32488	MACS_peak_216	71.43
supercont2.2	36855	38593	MACS_peak_217	174.01
supercont2.2	44019	45019	MACS_peak_218	77.28
supercont2.2	89396	90561	MACS_peak_219	93.89
supercont2.2	108697	111312	MACS_peak_220	386.92
supercont2.2	117194	118398	MACS_peak_221	55.28
supercont2.2	180432	181712	MACS_peak_222	198.1
supercont2.2	193158	194410	MACS_peak_223	342.56
supercont2.2	203224	204267	MACS_peak_224	92.86
supercont2.2	256884	259917	MACS_peak_225	361.23
supercont2.2	277084	278278	MACS_peak_226	146.21
supercont2.2	284897	286208	MACS_peak_227	106.18
supercont2.2	314406	315622	MACS_peak_228	175.33
supercont2.2	325016	327265	MACS_peak_229	224.96
supercont2.2	331039	332510	MACS_peak_230	86.2
supercont2.2	351810	354101	MACS_peak_231	601.89
supercont2.2	354815	356469	MACS_peak_232	84.1
supercont2.2	407703	409511	MACS_peak_233	126.26
supercont2.2	463763	467803	MACS_peak_234	525.56
supercont2.2	511223	512422	MACS_peak_235	196.58
supercont2.2	519381	520999	MACS_peak_236	285.44
supercont2.2	527818	529201	MACS_peak_237	51.2
supercont2.2	568719	570634	MACS_peak_238	314.99
supercont2.2	601777	603593	MACS_peak_239	493.46
supercont2.2	625360	626606	MACS_peak_240	113.01
supercont2.2	673068	674259	MACS_peak_241	134.74
supercont2.2	682975	684265	MACS_peak_242	55.47
supercont2.2	716095	717644	MACS_peak_243	99.79
supercont2.2	744367	746003	MACS_peak_244	141.71
supercont2.2	820035	821099	MACS_peak_245	122.72
supercont2.2	836223	837553	MACS_peak_246	99.43
supercont2.2	840632	845311	MACS_peak_247	276.4
supercont2.2	846811	847839	MACS_peak_248	51.33
supercont2.2	883197	884287	MACS_peak_249	61.99
supercont2.2	891189	892469	MACS_peak_250	64.9
supercont2.2	960231	961393	MACS_peak_251	109.53
supercont2.2	1006841	1008062	MACS_peak_252	84.01
supercont2.2	1045115	1046268	MACS_peak_253	229.29
supercont2.2	1049955	1051138	MACS_peak_254	131.69
supercont2.2	1106648	1108695	MACS_peak_255	93.08
supercont2.2	1141086	1142274	MACS_peak_256	59.29
supercont2.2	1160427	1161490	MACS_peak_257	110.39
supercont2.2	1243264	1244456	MACS_peak_258	71.46
supercont2.2	1254060	1255412	MACS_peak_259	344.41
supercont2.2	1264443	1266805	MACS_peak_260	338.16
supercont2.2	1267787	1268805	MACS_peak_261	71.64
supercont2.2	1271311	1272559	MACS_peak_262	69.91
supercont2.2	1277099	1278713	MACS_peak_263	94.49
supercont2.2	1307647	1309540	MACS_peak_264	768.55
supercont2.2	1388541	1389816	MACS_peak_265	137.86
supercont2.2	1401936	1403029	MACS_peak_266	92.27
supercont2.2	1443020	1444006	MACS_peak_267	78.72
supercont2.2	1455845	1456828	MACS_peak_268	53.04
supercont2.2	1459069	1460268	MACS_peak_269	199.48
supercont2.2	1475985	1477355	MACS_peak_270	64.12
supercont2.2	1488899	1490135	MACS_peak_271	59.92
supercont2.2	1503292	1504926	MACS_peak_272	187.17
supercont2.2	1544677	1545941	MACS_peak_273	86.96
supercont2.2	1588221	1589425	MACS_peak_274	66.72
supercont2.2	1597316	1598696	MACS_peak_275	294.76
supercont2.2	1601444	1602458	MACS_peak_276	722.1
supercont2.2	1602921	1603889	MACS_peak_277	244.94
supercont2.2	1621344	1622460	MACS_peak_278	64.16
supercont2.2	1642856	1644037	MACS_peak_279	273.45
supercont2.2	1646792	1647876	MACS_peak_280	252.97
supercont2.2	1688297	1690172	MACS_peak_281	195.16
supercont2.2	1742084	1743313	MACS_peak_282	117.29
supercont2.2	1770150	1771526	MACS_peak_283	533.27
supercont2.2	1777841	1778863	MACS_peak_284	62.57
supercont2.2	1827517	1828573	MACS_peak_285	102.67
supercont2.2	1962987	1965050	MACS_peak_286	158.75
supercont2.2	2021393	2023408	MACS_peak_287	109.89
supercont2.2	2031195	2032752	MACS_peak_288	322.13
supercont2.2	2051314	2052535	MACS_peak_289	120.79
supercont2.2	2068891	2070331	MACS_peak_290	367.45
supercont2.2	2103996	2105374	MACS_peak_291	192.88
supercont2.2	2112615	2114065	MACS_peak_292	862.64
supercont2.2	2115238	2115947	MACS_peak_293	216.21
supercont2.2	2116885	2117986	MACS_peak_294	73.51
supercont2.2	2128224	2129401	MACS_peak_295	149.99
supercont2.2	2136944	2137996	MACS_peak_296	83.6
supercont2.2	2139102	2140085	MACS_peak_297	68.24
supercont2.2	2185042	2186308	MACS_peak_298	124.14
supercont2.2	2196260	2197339	MACS_peak_299	84.3
supercont2.2	2200114	2203272	MACS_peak_300	480.05
supercont2.2	2241804	2243032	MACS_peak_301	415.83
supercont2.2	2260917	2261944	MACS_peak_302	61.56
supercont2.2	2265036	2266237	MACS_peak_303	79.34
supercont2.2	2316607	2317716	MACS_peak_304	97.73
supercont2.2	2318263	2319802	MACS_peak_305	325.14
supercont2.2	2321456	2323228	MACS_peak_306	132.9
supercont2.2	2332078	2333252	MACS_peak_307	205.73
supercont2.2	2410249	2411913	MACS_peak_308	115.74
supercont2.2	2433607	2434827	MACS_peak_309	98.84
supercont2.2	2442483	2444164	MACS_peak_310	75.62
supercont2.2	2445145	2446235	MACS_peak_311	75.3
supercont2.2	2482285	2483532	MACS_peak_312	208.16
supercont2.2	2522871	2523905	MACS_peak_313	58
supercont2.2	2571521	2572559	MACS_peak_314	50.64
supercont2.2	2575889	2577044	MACS_peak_315	91.14
supercont2.2	2580350	2581722	MACS_peak_316	86.98
supercont2.2	2585741	2589583	MACS_peak_317	272.75
supercont2.2	2593190	2594236	MACS_peak_318	64.13
supercont2.2	2640209	2641782	MACS_peak_319	133.67
supercont2.2	2652634	2653938	MACS_peak_320	353.79
supercont2.2	2670459	2671605	MACS_peak_321	75.14
supercont2.2	2767752	2768955	MACS_peak_322	72.33
supercont2.2	2789934	2791382	MACS_peak_323	154.4
supercont2.2	2806808	2809742	MACS_peak_324	319.29
supercont2.2	2938620	2940270	MACS_peak_325	149.32
supercont2.2	2985644	2986681	MACS_peak_326	58.39
supercont2.2	3007710	3009170	MACS_peak_327	88.15
supercont2.2	3051513	3052594	MACS_peak_328	82.68
supercont2.2	3062828	3063811	MACS_peak_329	53.31
supercont2.2	3097073	3098305	MACS_peak_330	75.58
supercont2.2	3151003	3154113	MACS_peak_331	399.49
supercont2.2	3161195	3162237	MACS_peak_332	79.43
supercont2.2	3175542	3176438	MACS_peak_333	56.09
supercont2.2	3199021	3200196	MACS_peak_334	132.7
supercont2.2	3208680	3209710	MACS_peak_335	72.89
supercont2.2	3237147	3238248	MACS_peak_336	82.22
supercont2.2	3242668	3243985	MACS_peak_337	273.69
supercont2.2	3332717	3333642	MACS_peak_338	50.25
supercont2.2	3350050	3351168	MACS_peak_339	150.72
supercont2.2	3360087	3361737	MACS_peak_340	154.47
supercont2.2	3378493	3379519	MACS_peak_341	77.17
supercont2.2	3494336	3497672	MACS_peak_342	208.66
supercont2.2	3555956	3556972	MACS_peak_343	65
supercont2.2	3626202	3628822	MACS_peak_344	970.63
supercont2.2	3640200	3641558	MACS_peak_345	106.03
supercont2.2	3719654	3721084	MACS_peak_346	143.61
supercont2.2	3784024	3785437	MACS_peak_347	231.62
supercont2.2	3813565	3815629	MACS_peak_348	431.68
supercont2.2	3843294	3844419	MACS_peak_349	92.86
supercont2.2	3913403	3914613	MACS_peak_350	117.97
supercont2.2	3915598	3916699	MACS_peak_351	80.52
supercont2.2	3937638	3939788	MACS_peak_352	320.63
supercont2.2	3940118	3942314	MACS_peak_353	882.52
supercont2.2	3944709	3945647	MACS_peak_354	53.12
supercont2.2	3957979	3959461	MACS_peak_355	65.95
supercont2.2	4031094	4032416	MACS_peak_356	227.74
supercont2.2	4035778	4038144	MACS_peak_357	107.2
supercont2.2	4063398	4064523	MACS_peak_358	53.13
supercont2.2	4086040	4087843	MACS_peak_359	62.36
supercont2.2	4090039	4091605	MACS_peak_360	97.29
supercont2.2	4106888	4108137	MACS_peak_361	150.85
supercont2.2	4122934	4124250	MACS_peak_362	594.83
supercont2.2	4128346	4129782	MACS_peak_363	100.85
supercont2.2	4139242	4140257	MACS_peak_364	61.27
supercont2.2	4157113	4160184	MACS_peak_365	289.04
supercont2.2	4161064	4163763	MACS_peak_366	115.89
supercont2.2	4201848	4203247	MACS_peak_367	84.9
supercont2.2	4209518	4210923	MACS_peak_368	348.28
supercont2.2	4219879	4220981	MACS_peak_369	59.81
supercont2.2	4225464	4226570	MACS_peak_370	91.65
supercont2.2	4235866	4237169	MACS_peak_371	114.16
supercont2.2	4237618	4239407	MACS_peak_372	156.31
supercont2.2	4251176	4253769	MACS_peak_373	293.6
supercont2.2	4291862	4293060	MACS_peak_374	199.08
supercont2.2	4330755	4331859	MACS_peak_375	89.83
supercont2.2	4343306	4344527	MACS_peak_376	92.53
supercont2.2	4374762	4376608	MACS_peak_377	128
supercont2.2	4411648	4412723	MACS_peak_378	69.45
supercont2.2	4413262	4414359	MACS_peak_379	53.38
supercont2.2	4419166	4420673	MACS_peak_380	110.65
supercont2.2	4439860	4440917	MACS_peak_381	71.06
supercont2.2	4442320	4443834	MACS_peak_382	489.29
supercont2.2	4444419	4449923	MACS_peak_383	1991.25
supercont2.2	4454097	4455096	MACS_peak_384	71.1
supercont2.2	4461657	4462484	MACS_peak_385	52.39
supercont2.2	4464949	4466026	MACS_peak_386	124.69
supercont2.2	4467388	4469255	MACS_peak_387	209.77
supercont2.2	4532365	4537602	MACS_peak_388	1286.03
supercont2.3	70910	72021	MACS_peak_389	52.48
supercont2.3	74838	76864	MACS_peak_390	73.51
supercont2.3	114995	117314	MACS_peak_391	79.54
supercont2.3	117537	119246	MACS_peak_392	460.02
supercont2.3	119733	121045	MACS_peak_393	67.35
supercont2.3	177000	178145	MACS_peak_394	152.96
supercont2.3	205731	207434	MACS_peak_395	77.39
supercont2.3	212566	213504	MACS_peak_396	114.36
supercont2.3	227112	228146	MACS_peak_397	71.5
supercont2.3	267323	268353	MACS_peak_398	54.28
supercont2.3	286015	287045	MACS_peak_399	85.12
supercont2.3	330660	331930	MACS_peak_400	102.34
supercont2.3	368974	370264	MACS_peak_401	181.34
supercont2.3	397544	398608	MACS_peak_402	51.42
supercont2.3	400218	401522	MACS_peak_403	230.52
supercont2.3	470678	472123	MACS_peak_404	105.41
supercont2.3	472433	473874	MACS_peak_405	416.43
supercont2.3	505029	506374	MACS_peak_406	170.67
supercont2.3	518096	519448	MACS_peak_407	191.26
supercont2.3	522735	523842	MACS_peak_408	55.43
supercont2.3	563447	566313	MACS_peak_409	146.55
supercont2.3	574290	575449	MACS_peak_410	223.65
supercont2.3	578349	579363	MACS_peak_411	93.68
supercont2.3	604683	605683	MACS_peak_412	86.24
supercont2.3	642337	643497	MACS_peak_413	136.91
supercont2.3	712268	714105	MACS_peak_414	56.22
supercont2.3	813307	815021	MACS_peak_415	84.3
supercont2.3	820203	821469	MACS_peak_416	133
supercont2.3	827124	828270	MACS_peak_417	102.06
supercont2.3	847122	848284	MACS_peak_418	125.8
supercont2.3	853042	854322	MACS_peak_419	228.49
supercont2.3	925344	926701	MACS_peak_420	157.32
supercont2.3	936094	937300	MACS_peak_421	165.09
supercont2.3	939936	941542	MACS_peak_422	111.02
supercont2.3	946584	947793	MACS_peak_423	68.98
supercont2.3	971010	972772	MACS_peak_424	205.54
supercont2.3	973858	976268	MACS_peak_425	140.43
supercont2.3	985350	986450	MACS_peak_426	129.36
supercont2.3	1015308	1016402	MACS_peak_427	92.24
supercont2.3	1064611	1070094	MACS_peak_428	1425.11
supercont2.3	1097019	1098590	MACS_peak_429	133.87
supercont2.3	1140611	1143170	MACS_peak_430	466.48
supercont2.3	1186340	1187566	MACS_peak_431	247.47
supercont2.3	1193248	1194440	MACS_peak_432	184.34
supercont2.3	1206233	1207315	MACS_peak_433	64.28
supercont2.3	1252085	1253689	MACS_peak_434	229.94
supercont2.3	1321951	1323907	MACS_peak_435	249.47
supercont2.3	1341706	1342907	MACS_peak_436	327.8
supercont2.3	1360483	1361679	MACS_peak_437	95.71
supercont2.3	1369547	1371589	MACS_peak_438	205.62
supercont2.3	1391661	1394475	MACS_peak_439	186.13
supercont2.3	1409835	1411016	MACS_peak_440	215.85
supercont2.3	1411266	1414290	MACS_peak_441	161.38
supercont2.3	1416281	1417475	MACS_peak_442	121.38
supercont2.3	1418723	1419777	MACS_peak_443	51.87
supercont2.3	1433604	1434775	MACS_peak_444	113.08
supercont2.3	1447944	1448984	MACS_peak_445	109.63
supercont2.3	1451265	1453370	MACS_peak_446	1135.74
supercont2.3	1510034	1511226	MACS_peak_447	84.81
supercont2.3	1530798	1531794	MACS_peak_448	67.93
supercont2.3	1589814	1594240	MACS_peak_449	844.41
supercont2.3	1607721	1608944	MACS_peak_450	89.14
supercont2.3	1673867	1675157	MACS_peak_451	63.49
supercont2.3	1679076	1680095	MACS_peak_452	89.43
supercont2.3	1683708	1684825	MACS_peak_453	66.26
supercont2.3	1685451	1690083	MACS_peak_454	957.81
supercont2.3	1701407	1702834	MACS_peak_455	148.99
supercont2.3	1717242	1719536	MACS_peak_456	310.65
supercont2.3	1723010	1724082	MACS_peak_457	50.47
supercont2.3	1753191	1754369	MACS_peak_458	162.31
supercont2.3	1775513	1776524	MACS_peak_459	84.26
supercont2.3	1821353	1823437	MACS_peak_460	162.89
supercont2.3	1836775	1840537	MACS_peak_461	1918.32
supercont2.3	1843730	1845159	MACS_peak_462	289.58
supercont2.3	1903384	1904410	MACS_peak_463	77.17
supercont2.3	1928286	1929577	MACS_peak_464	196.59
supercont2.3	1963182	1964486	MACS_peak_465	476.73
supercont2.3	1967838	1969168	MACS_peak_466	119.71
supercont2.3	1973585	1974665	MACS_peak_467	61.88
supercont2.3	1986090	1987398	MACS_peak_468	468.53
supercont2.3	2034712	2035904	MACS_peak_469	106.56
supercont2.3	2036737	2037910	MACS_peak_470	154.28
supercont2.3	2056428	2060060	MACS_peak_471	492.35
supercont2.3	2062799	2063974	MACS_peak_472	101.27
supercont2.3	2071426	2072761	MACS_peak_473	104.19
supercont2.3	2077270	2079672	MACS_peak_474	145.89
supercont2.3	2100140	2101332	MACS_peak_475	71.34
supercont2.3	2106775	2107767	MACS_peak_476	58.6
supercont2.3	2138971	2140142	MACS_peak_477	123.94
supercont2.3	2232042	2233260	MACS_peak_478	354.86
supercont2.3	2275271	2276840	MACS_peak_479	134.43
supercont2.3	2299725	2300919	MACS_peak_480	57.13
supercont2.3	2307729	2309193	MACS_peak_481	225.9
supercont2.3	2381538	2382727	MACS_peak_482	101.49
supercont2.3	2426403	2427569	MACS_peak_483	263.45
supercont2.3	2442768	2443757	MACS_peak_484	1564.21
supercont2.3	2447140	2448699	MACS_peak_485	1926.69

## Sheet: Cdc20 Pfh1-depleted
supercont2.1	14078	15156	MACS_peak_1	151.09
supercont2.1	61300	63079	MACS_peak_2	227.17
supercont2.1	69426	70595	MACS_peak_3	104.47
supercont2.1	71310	73903	MACS_peak_4	447.26
supercont2.1	74114	75151	MACS_peak_5	53.21
supercont2.1	78398	80300	MACS_peak_6	163.61
supercont2.1	84400	85943	MACS_peak_7	206.12
supercont2.1	87411	88576	MACS_peak_8	81.5
supercont2.1	94218	95362	MACS_peak_9	99.57
supercont2.1	101155	103285	MACS_peak_10	103.5
supercont2.1	149012	150401	MACS_peak_11	565.82
supercont2.1	198848	200078	MACS_peak_12	126.25
supercont2.1	241362	242583	MACS_peak_13	113.58
supercont2.1	243133	244611	MACS_peak_14	130.82
supercont2.1	293730	295078	MACS_peak_15	202.47
supercont2.1	301390	303089	MACS_peak_16	181.89
supercont2.1	325521	326658	MACS_peak_17	151.01
supercont2.1	338752	340638	MACS_peak_18	66.63
supercont2.1	363818	365665	MACS_peak_19	484.89
supercont2.1	409815	411255	MACS_peak_20	138.75
supercont2.1	438224	440692	MACS_peak_21	145.04
supercont2.1	445304	446599	MACS_peak_22	449.1
supercont2.1	455546	457343	MACS_peak_23	846.44
supercont2.1	463131	464401	MACS_peak_24	197.26
supercont2.1	489008	490116	MACS_peak_25	81.64
supercont2.1	492056	493357	MACS_peak_26	291.6
supercont2.1	526763	528442	MACS_peak_27	76.98
supercont2.1	571691	572794	MACS_peak_28	94.85
supercont2.1	702532	703924	MACS_peak_29	618.34
supercont2.1	717539	718779	MACS_peak_30	602.05
supercont2.1	745834	747008	MACS_peak_31	92.17
supercont2.1	764575	765554	MACS_peak_32	59.65
supercont2.1	793658	794676	MACS_peak_33	68.32
supercont2.1	866045	867092	MACS_peak_34	61.44
supercont2.1	875563	876589	MACS_peak_35	60.88
supercont2.1	911708	913048	MACS_peak_36	502.46
supercont2.1	934090	935284	MACS_peak_37	291.34
supercont2.1	956287	957883	MACS_peak_38	902.4
supercont2.1	959863	961097	MACS_peak_39	74.48
supercont2.1	964598	965911	MACS_peak_40	84.72
supercont2.1	1000989	1004388	MACS_peak_41	251.88
supercont2.1	1026490	1027858	MACS_peak_42	260.98
supercont2.1	1083005	1084306	MACS_peak_43	136.62
supercont2.1	1089638	1090840	MACS_peak_44	119.64
supercont2.1	1095187	1096993	MACS_peak_45	434.29
supercont2.1	1147246	1148366	MACS_peak_46	67.78
supercont2.1	1149374	1150826	MACS_peak_47	79.93
supercont2.1	1156123	1157362	MACS_peak_48	108.77
supercont2.1	1190332	1191473	MACS_peak_49	99.62
supercont2.1	1195028	1196905	MACS_peak_50	861.67
supercont2.1	1254441	1255686	MACS_peak_51	70.12
supercont2.1	1275771	1277155	MACS_peak_52	150.29
supercont2.1	1314242	1315877	MACS_peak_53	672.9
supercont2.1	1350973	1352102	MACS_peak_54	73.76
supercont2.1	1420219	1421791	MACS_peak_55	731.4
supercont2.1	1442923	1444352	MACS_peak_56	332.5
supercont2.1	1448654	1450256	MACS_peak_57	845.77
supercont2.1	1475914	1477043	MACS_peak_58	79.66
supercont2.1	1478430	1481962	MACS_peak_59	509.39
supercont2.1	1484293	1485630	MACS_peak_60	496.54
supercont2.1	1508643	1509719	MACS_peak_61	68.37
supercont2.1	1526470	1527783	MACS_peak_62	787.3
supercont2.1	1562877	1564009	MACS_peak_63	401.8
supercont2.1	1569085	1571378	MACS_peak_64	96.15
supercont2.1	1597961	1600066	MACS_peak_65	144.06
supercont2.1	1602719	1604234	MACS_peak_66	804.21
supercont2.1	1645644	1646962	MACS_peak_67	384.52
supercont2.1	1664167	1665544	MACS_peak_68	92.49
supercont2.1	1667116	1669333	MACS_peak_69	95.65
supercont2.1	1675229	1676258	MACS_peak_70	51.07
supercont2.1	1703852	1705281	MACS_peak_71	719.75
supercont2.1	1707309	1708676	MACS_peak_72	78.4
supercont2.1	1717931	1719093	MACS_peak_73	150.93
supercont2.1	1723346	1724420	MACS_peak_74	82.33
supercont2.1	1726363	1727662	MACS_peak_75	132.91
supercont2.1	1733201	1734623	MACS_peak_76	582.08
supercont2.1	1745721	1747123	MACS_peak_77	560.91
supercont2.1	1771612	1772982	MACS_peak_78	742.27
supercont2.1	1820757	1823025	MACS_peak_79	62.55
supercont2.1	1826832	1828144	MACS_peak_80	124.11
supercont2.1	1833523	1835544	MACS_peak_81	177.7
supercont2.1	1893683	1895135	MACS_peak_82	91.41
supercont2.1	1952374	1954556	MACS_peak_83	174.45
supercont2.1	1954799	1956664	MACS_peak_84	125.96
supercont2.1	1974125	1975497	MACS_peak_85	143.66
supercont2.1	2024685	2025730	MACS_peak_86	56.34
supercont2.1	2032142	2034060	MACS_peak_87	240.26
supercont2.1	2095125	2096642	MACS_peak_88	81.94
supercont2.1	2105793	2107526	MACS_peak_89	81.36
supercont2.1	2139160	2140553	MACS_peak_90	99.52
supercont2.1	2193329	2194737	MACS_peak_91	161.26
supercont2.1	2214132	2215920	MACS_peak_92	359.31
supercont2.1	2233405	2234583	MACS_peak_93	53.07
supercont2.1	2248650	2250241	MACS_peak_94	439.11
supercont2.1	2293400	2294581	MACS_peak_95	122.34
supercont2.1	2325206	2327083	MACS_peak_96	99.53
supercont2.1	2335353	2336353	MACS_peak_97	51.77
supercont2.1	2338821	2340009	MACS_peak_98	80.96
supercont2.1	2397884	2399284	MACS_peak_99	115.91
supercont2.1	2404747	2406570	MACS_peak_100	416.7
supercont2.1	2432439	2433867	MACS_peak_101	635.9
supercont2.1	2440301	2442824	MACS_peak_102	830.2
supercont2.1	2450946	2452348	MACS_peak_103	190.09
supercont2.1	2488823	2490060	MACS_peak_104	142.35
supercont2.1	2499585	2500798	MACS_peak_105	182.99
supercont2.1	2509975	2511159	MACS_peak_106	205.35
supercont2.1	2523001	2525868	MACS_peak_107	370.67
supercont2.1	2561812	2563090	MACS_peak_108	273.2
supercont2.1	2577589	2579088	MACS_peak_109	606.87
supercont2.1	2624692	2626494	MACS_peak_110	74.89
supercont2.1	2639576	2640766	MACS_peak_111	177.34
supercont2.1	2642308	2643583	MACS_peak_112	186.6
supercont2.1	2681060	2682160	MACS_peak_113	135.18
supercont2.1	2683918	2685447	MACS_peak_114	507.94
supercont2.1	2760820	2762013	MACS_peak_115	125.24
supercont2.1	2802278	2804106	MACS_peak_116	493.52
supercont2.1	2844089	2845415	MACS_peak_117	703.64
supercont2.1	2874111	2876328	MACS_peak_118	163.61
supercont2.1	2882017	2883407	MACS_peak_119	253.38
supercont2.1	2934497	2936952	MACS_peak_120	200.14
supercont2.1	2959508	2961306	MACS_peak_121	146.23
supercont2.1	2976090	2977969	MACS_peak_122	862.51
supercont2.1	3009218	3010346	MACS_peak_123	91.08
supercont2.1	3021923	3023066	MACS_peak_124	81.53
supercont2.1	3047021	3048474	MACS_peak_125	700.2
supercont2.1	3069398	3070976	MACS_peak_126	55.46
supercont2.1	3085701	3086953	MACS_peak_127	475.23
supercont2.1	3142988	3144005	MACS_peak_128	57.35
supercont2.1	3156766	3158970	MACS_peak_129	430.02
supercont2.1	3164067	3166109	MACS_peak_130	1279.93
supercont2.1	3269211	3270225	MACS_peak_131	69.39
supercont2.1	3300176	3301437	MACS_peak_132	88.11
supercont2.1	3319938	3321660	MACS_peak_133	199.34
supercont2.1	3394481	3396081	MACS_peak_134	50.17
supercont2.1	3403958	3405516	MACS_peak_135	279.18
supercont2.1	3409653	3411094	MACS_peak_136	173.42
supercont2.1	3426413	3427609	MACS_peak_137	125.55
supercont2.1	3442232	3444020	MACS_peak_138	947.29
supercont2.1	3497431	3498494	MACS_peak_139	95.16
supercont2.1	3547431	3549285	MACS_peak_140	437.66
supercont2.1	3557116	3560491	MACS_peak_141	1062.67
supercont2.1	3569149	3570240	MACS_peak_142	56.9
supercont2.1	3591200	3592737	MACS_peak_143	592.75
supercont2.1	3633707	3635558	MACS_peak_144	1033.79
supercont2.1	3645763	3647456	MACS_peak_145	60.33
supercont2.1	3699661	3702152	MACS_peak_146	557.38
supercont2.1	3710050	3711483	MACS_peak_147	549.65
supercont2.1	3735664	3737108	MACS_peak_148	510.89
supercont2.1	3746144	3748278	MACS_peak_149	66.67
supercont2.1	3751533	3752757	MACS_peak_150	615.52
supercont2.1	3829773	3831207	MACS_peak_151	693.11
supercont2.1	3839706	3840782	MACS_peak_152	53.78
supercont2.1	3844065	3846661	MACS_peak_153	353.45
supercont2.1	3846746	3847905	MACS_peak_154	72.54
supercont2.1	3851071	3852918	MACS_peak_155	113.92
supercont2.1	3879028	3882537	MACS_peak_156	239.8
supercont2.1	3887970	3892458	MACS_peak_157	1113.97
supercont2.1	3900506	3901775	MACS_peak_158	52.62
supercont2.1	3952156	3953442	MACS_peak_159	80.57
supercont2.1	3985966	3988860	MACS_peak_160	102.38
supercont2.1	3989126	3990744	MACS_peak_161	68.13
supercont2.1	3991096	3992223	MACS_peak_162	198.77
supercont2.1	3992366	3993984	MACS_peak_163	60.24
supercont2.1	3994069	3995836	MACS_peak_164	290.36
supercont2.1	4007228	4010493	MACS_peak_165	397.86
supercont2.1	4018688	4019693	MACS_peak_166	51.14
supercont2.1	4057406	4059740	MACS_peak_167	186.17
supercont2.1	4077723	4079536	MACS_peak_168	131.12
supercont2.1	4087562	4088573	MACS_peak_169	63.29
supercont2.1	4135727	4137677	MACS_peak_170	76.06
supercont2.1	4140497	4142579	MACS_peak_171	155
supercont2.1	4154150	4155472	MACS_peak_172	392.63
supercont2.1	4175973	4180507	MACS_peak_173	447.27
supercont2.1	4182906	4185199	MACS_peak_174	1054.22
supercont2.1	4240415	4242039	MACS_peak_175	114.4
supercont2.1	4264509	4265794	MACS_peak_176	248.43
supercont2.1	4267905	4269483	MACS_peak_177	869.61
supercont2.1	4273990	4275393	MACS_peak_178	123.25
supercont2.1	4357909	4358945	MACS_peak_179	62.06
supercont2.1	4362790	4363959	MACS_peak_180	56.07
supercont2.1	4364602	4366095	MACS_peak_181	248.22
supercont2.1	4414301	4416446	MACS_peak_182	151.66
supercont2.1	4431947	4433672	MACS_peak_183	96.42
supercont2.1	4437970	4439361	MACS_peak_184	50.66
supercont2.1	4449482	4451211	MACS_peak_185	289.88
supercont2.1	4452409	4459726	MACS_peak_186	1155.12
supercont2.1	4483021	4484140	MACS_peak_187	97.96
supercont2.1	4532119	4533612	MACS_peak_188	1078.87
supercont2.1	4603877	4604921	MACS_peak_189	65.1
supercont2.1	4651986	4653182	MACS_peak_190	108.82
supercont2.1	4705582	4706949	MACS_peak_191	101.75
supercont2.1	4714770	4715981	MACS_peak_192	975.92
supercont2.1	4796202	4797658	MACS_peak_193	1030.36
supercont2.1	4880747	4882574	MACS_peak_194	175.12
supercont2.1	4915631	4917116	MACS_peak_195	88.05
supercont2.1	4958814	4960760	MACS_peak_196	117.25
supercont2.1	5023770	5024839	MACS_peak_197	64.34
supercont2.1	5044543	5046124	MACS_peak_198	683.84
supercont2.1	5095952	5097092	MACS_peak_199	89.67
supercont2.1	5173196	5175346	MACS_peak_200	187.58
supercont2.1	5188754	5190661	MACS_peak_201	105.63
supercont2.1	5232465	5234146	MACS_peak_202	256.48
supercont2.1	5319241	5322374	MACS_peak_203	330.37
supercont2.1	5392366	5393556	MACS_peak_204	113.46
supercont2.1	5437136	5438388	MACS_peak_205	354.08
supercont2.1	5440628	5442135	MACS_peak_206	83.72
supercont2.1	5447392	5449590	MACS_peak_207	132.32
supercont2.1	5468452	5470149	MACS_peak_208	75.33
supercont2.1	5475314	5476684	MACS_peak_209	184.83
supercont2.1	5481254	5482664	MACS_peak_210	76.3
supercont2.1	5497384	5498597	MACS_peak_211	156.21
supercont2.1	5500837	5502474	MACS_peak_212	307.81
supercont2.1	5520164	5521571	MACS_peak_213	75.79
supercont2.1	5524027	5525063	MACS_peak_214	65.49
supercont2.1	5525498	5526735	MACS_peak_215	70.28
supercont2.1	5528602	5530196	MACS_peak_216	259.15
supercont2.1	5530869	5534842	MACS_peak_217	793.32
supercont2.1	5536136	5537962	MACS_peak_218	254.39
supercont2.1	5540352	5542360	MACS_peak_219	142.49
supercont2.1	5542414	5545730	MACS_peak_220	586.29
supercont2.1	5546016	5548708	MACS_peak_221	247.14
supercont2.1	5549732	5551901	MACS_peak_222	167.48
supercont2.1	5554163	5556135	MACS_peak_223	505.15
supercont2.1	5556683	5559370	MACS_peak_224	449.5
supercont2.2	31115	32418	MACS_peak_225	105.23
supercont2.2	36725	38607	MACS_peak_226	292.02
supercont2.2	43946	45017	MACS_peak_227	126.36
supercont2.2	51866	53373	MACS_peak_228	117.96
supercont2.2	65733	67363	MACS_peak_229	94.26
supercont2.2	89358	90570	MACS_peak_230	123.31
supercont2.2	108698	111316	MACS_peak_231	470.07
supercont2.2	116696	118439	MACS_peak_232	162.62
supercont2.2	140383	141977	MACS_peak_233	165.51
supercont2.2	150426	151650	MACS_peak_234	51.22
supercont2.2	180287	181769	MACS_peak_235	795.75
supercont2.2	193162	194365	MACS_peak_236	213.65
supercont2.2	200348	201700	MACS_peak_237	51.68
supercont2.2	203223	204297	MACS_peak_238	115.88
supercont2.2	256828	259838	MACS_peak_239	2141.91
supercont2.2	277016	278309	MACS_peak_240	194.07
supercont2.2	284731	286377	MACS_peak_241	1497.41
supercont2.2	314386	315657	MACS_peak_242	264.06
supercont2.2	325224	327501	MACS_peak_243	1014.16
supercont2.2	331108	332487	MACS_peak_244	82.16
supercont2.2	343791	344930	MACS_peak_245	98.02
supercont2.2	351885	354092	MACS_peak_246	191.32
supercont2.2	354677	356593	MACS_peak_247	446.07
supercont2.2	452986	454161	MACS_peak_248	88.38
supercont2.2	463653	465485	MACS_peak_249	1198.89
supercont2.2	466003	467803	MACS_peak_250	91.49
supercont2.2	511340	512430	MACS_peak_251	58.43
supercont2.2	519381	529240	MACS_peak_252	53.53
supercont2.2	568595	570676	MACS_peak_253	1189.57
supercont2.2	601926	603604	MACS_peak_254	646.97
supercont2.2	657823	659101	MACS_peak_255	403.04
supercont2.2	673054	674226	MACS_peak_256	125.16
supercont2.2	716169	718256	MACS_peak_257	439.54
supercont2.2	744313	745899	MACS_peak_258	230.88
supercont2.2	782589	783910	MACS_peak_259	359.04
supercont2.2	819533	821169	MACS_peak_260	663.31
supercont2.2	823033	824134	MACS_peak_261	58.62
supercont2.2	836235	837549	MACS_peak_262	60.93
supercont2.2	840490	845001	MACS_peak_263	582.41
supercont2.2	845334	847732	MACS_peak_264	64.24
supercont2.2	883199	884382	MACS_peak_265	107.68
supercont2.2	886901	888398	MACS_peak_266	50.1
supercont2.2	888518	890100	MACS_peak_267	75.21
supercont2.2	891192	892516	MACS_peak_268	82.26
supercont2.2	948311	949313	MACS_peak_269	80.15
supercont2.2	960167	961344	MACS_peak_270	297.85
supercont2.2	963490	965316	MACS_peak_271	128.35
supercont2.2	1006791	1008058	MACS_peak_272	107.82
supercont2.2	1045304	1046267	MACS_peak_273	169.72
supercont2.2	1106444	1109104	MACS_peak_274	88.57
supercont2.2	1140953	1142296	MACS_peak_275	101.08
supercont2.2	1160366	1161643	MACS_peak_276	684.56
supercont2.2	1199123	1200532	MACS_peak_277	311.72
supercont2.2	1243242	1244458	MACS_peak_278	85.25
supercont2.2	1254065	1255516	MACS_peak_279	351.55
supercont2.2	1264393	1266815	MACS_peak_280	518.53
supercont2.2	1267250	1268852	MACS_peak_281	74.36
supercont2.2	1269587	1273049	MACS_peak_282	223.52
supercont2.2	1277108	1278570	MACS_peak_283	88.15
supercont2.2	1305543	1309528	MACS_peak_284	203.04
supercont2.2	1388552	1389738	MACS_peak_285	133.8
supercont2.2	1401778	1403261	MACS_peak_286	740.15
supercont2.2	1405929	1407305	MACS_peak_287	511.23
supercont2.2	1443022	1444048	MACS_peak_288	73.71
supercont2.2	1459083	1460289	MACS_peak_289	94.99
supercont2.2	1461184	1462278	MACS_peak_290	76.12
supercont2.2	1503268	1505115	MACS_peak_291	1445.62
supercont2.2	1549477	1551001	MACS_peak_292	98.53
supercont2.2	1596702	1598706	MACS_peak_293	1242.83
supercont2.2	1601447	1602461	MACS_peak_294	1505.62
supercont2.2	1602911	1603893	MACS_peak_295	284.81
supercont2.2	1620608	1622762	MACS_peak_296	230.92
supercont2.2	1642836	1644030	MACS_peak_297	346.66
supercont2.2	1646799	1647931	MACS_peak_298	802.73
supercont2.2	1687921	1690272	MACS_peak_299	613.69
supercont2.2	1742106	1743312	MACS_peak_300	73.23
supercont2.2	1749841	1751587	MACS_peak_301	126.49
supercont2.2	1769557	1771496	MACS_peak_302	156.96
supercont2.2	1774166	1775526	MACS_peak_303	584.58
supercont2.2	1825174	1826469	MACS_peak_304	614.73
supercont2.2	1872746	1873762	MACS_peak_305	54.32
supercont2.2	1876622	1877973	MACS_peak_306	467.02
supercont2.2	1940604	1941899	MACS_peak_307	52.66
supercont2.2	1947187	1950077	MACS_peak_308	189.8
supercont2.2	1963010	1965068	MACS_peak_309	262.06
supercont2.2	2021938	2023316	MACS_peak_310	100.7
supercont2.2	2031229	2033026	MACS_peak_311	763.9
supercont2.2	2051242	2052541	MACS_peak_312	128.56
supercont2.2	2068896	2070469	MACS_peak_313	1059.45
supercont2.2	2103945	2105593	MACS_peak_314	346.14
supercont2.2	2109280	2110485	MACS_peak_315	64.28
supercont2.2	2111815	2114102	MACS_peak_316	1965.62
supercont2.2	2115224	2116006	MACS_peak_317	517.23
supercont2.2	2116779	2118024	MACS_peak_318	192.59
supercont2.2	2127886	2129316	MACS_peak_319	263.48
supercont2.2	2136960	2138045	MACS_peak_320	185.92
supercont2.2	2185080	2187326	MACS_peak_321	234.52
supercont2.2	2199896	2203354	MACS_peak_322	572.82
supercont2.2	2241830	2243029	MACS_peak_323	215.64
supercont2.2	2260917	2262128	MACS_peak_324	431.75
supercont2.2	2264910	2266224	MACS_peak_325	147.78
supercont2.2	2318410	2319867	MACS_peak_326	527.61
supercont2.2	2321536	2323292	MACS_peak_327	470.87
supercont2.2	2332102	2333183	MACS_peak_328	50.13
supercont2.2	2338941	2340742	MACS_peak_329	132.58
supercont2.2	2410225	2411542	MACS_peak_330	170.15
supercont2.2	2433515	2435003	MACS_peak_331	532.61
supercont2.2	2442279	2443782	MACS_peak_332	305.02
supercont2.2	2482277	2483433	MACS_peak_333	96.44
supercont2.2	2497880	2498987	MACS_peak_334	67.06
supercont2.2	2522891	2523905	MACS_peak_335	57.45
supercont2.2	2575756	2577122	MACS_peak_336	693.04
supercont2.2	2580318	2581800	MACS_peak_337	98.41
supercont2.2	2593198	2594249	MACS_peak_338	78.36
supercont2.2	2640500	2641661	MACS_peak_339	87.25
supercont2.2	2652651	2653886	MACS_peak_340	154.41
supercont2.2	2767625	2769089	MACS_peak_341	440.28
supercont2.2	2789842	2791370	MACS_peak_342	547.18
supercont2.2	2798553	2799758	MACS_peak_343	85.39
supercont2.2	2806812	2809779	MACS_peak_344	807.84
supercont2.2	2826524	2829348	MACS_peak_345	197.05
supercont2.2	2938633	2940636	MACS_peak_346	614.69
supercont2.2	2985651	2986709	MACS_peak_347	56.66
supercont2.2	3007826	3009372	MACS_peak_348	142.92
supercont2.2	3051528	3052575	MACS_peak_349	62.72
supercont2.2	3058362	3059389	MACS_peak_350	67.81
supercont2.2	3097216	3098299	MACS_peak_351	75.06
supercont2.2	3151031	3153698	MACS_peak_352	233.67
supercont2.2	3161183	3162399	MACS_peak_353	147.03
supercont2.2	3198992	3200227	MACS_peak_354	182.58
supercont2.2	3208614	3209876	MACS_peak_355	386.07
supercont2.2	3237060	3238371	MACS_peak_356	111.92
supercont2.2	3242635	3243970	MACS_peak_357	177.9
supercont2.2	3349942	3351225	MACS_peak_358	936.91
supercont2.2	3359925	3361731	MACS_peak_359	463.56
supercont2.2	3378526	3380207	MACS_peak_360	127.4
supercont2.2	3493615	3498540	MACS_peak_361	409.83
supercont2.2	3501687	3502831	MACS_peak_362	58.84
supercont2.2	3512554	3513669	MACS_peak_363	68.2
supercont2.2	3626313	3629138	MACS_peak_364	1047.38
supercont2.2	3640242	3642896	MACS_peak_365	269.25
supercont2.2	3659247	3660350	MACS_peak_366	81.85
supercont2.2	3680936	3681971	MACS_peak_367	62.6
supercont2.2	3719537	3721017	MACS_peak_368	145.46
supercont2.2	3784004	3785602	MACS_peak_369	202.95
supercont2.2	3813453	3816356	MACS_peak_370	1672.4
supercont2.2	3826128	3827226	MACS_peak_371	63.03
supercont2.2	3838237	3839229	MACS_peak_372	55.29
supercont2.2	3858231	3859949	MACS_peak_373	104.81
supercont2.2	3913331	3914780	MACS_peak_374	908.01
supercont2.2	3925708	3928116	MACS_peak_375	59.47
supercont2.2	3937604	3939856	MACS_peak_376	883.21
supercont2.2	3944686	3945767	MACS_peak_377	68.44
supercont2.2	3989305	3990383	MACS_peak_378	58.7
supercont2.2	4018894	4019972	MACS_peak_379	54.49
supercont2.2	4029274	4030706	MACS_peak_380	114.18
supercont2.2	4031084	4032524	MACS_peak_381	806.12
supercont2.2	4034942	4038226	MACS_peak_382	434.06
supercont2.2	4047527	4048894	MACS_peak_383	78.87
supercont2.2	4081125	4083788	MACS_peak_384	98.15
supercont2.2	4089843	4091624	MACS_peak_385	72.17
supercont2.2	4106878	4108248	MACS_peak_386	884.66
supercont2.2	4122980	4124231	MACS_peak_387	301.13
supercont2.2	4128822	4130388	MACS_peak_388	64.14
supercont2.2	4139027	4140232	MACS_peak_389	118.94
supercont2.2	4156849	4160324	MACS_peak_390	534.26
supercont2.2	4161027	4162468	MACS_peak_391	470.73
supercont2.2	4190142	4191322	MACS_peak_392	80.32
supercont2.2	4201853	4203043	MACS_peak_393	78.56
supercont2.2	4209442	4211133	MACS_peak_394	1770.34
supercont2.2	4225504	4226635	MACS_peak_395	110.15
supercont2.2	4235879	4237141	MACS_peak_396	126.89
supercont2.2	4237586	4239290	MACS_peak_397	63.16
supercont2.2	4251243	4253494	MACS_peak_398	229.85
supercont2.2	4291869	4293079	MACS_peak_399	141.87
supercont2.2	4372212	4373357	MACS_peak_400	103.27
supercont2.2	4419218	4420295	MACS_peak_401	57.26
supercont2.2	4442370	4443844	MACS_peak_402	215.41
supercont2.2	4444625	4449814	MACS_peak_403	643.34
supercont2.2	4451203	4452575	MACS_peak_404	132.43
supercont2.2	4453977	4455140	MACS_peak_405	117.32
supercont2.2	4461512	4462685	MACS_peak_406	101.12
supercont2.2	4467389	4469436	MACS_peak_407	201.54
supercont2.2	4490655	4492327	MACS_peak_408	118.21
supercont2.2	4532349	4537643	MACS_peak_409	1023.72
supercont2.2	4538532	4539394	MACS_peak_410	51.99
supercont2.3	70806	72213	MACS_peak_411	494.2
supercont2.3	113234	114457	MACS_peak_412	91.54
supercont2.3	117541	119201	MACS_peak_413	280.66
supercont2.3	119768	121968	MACS_peak_414	96
supercont2.3	122576	123674	MACS_peak_415	63.59
supercont2.3	140386	141715	MACS_peak_416	342.28
supercont2.3	174513	176034	MACS_peak_417	54.69
supercont2.3	177028	178211	MACS_peak_418	77.46
supercont2.3	212585	213462	MACS_peak_419	62.24
supercont2.3	241473	243702	MACS_peak_420	69.36
supercont2.3	286020	287041	MACS_peak_421	54.2
supercont2.3	330501	332004	MACS_peak_422	725.95
supercont2.3	349043	350405	MACS_peak_423	84.84
supercont2.3	368967	370270	MACS_peak_424	169.6
supercont2.3	400222	401457	MACS_peak_425	100.52
supercont2.3	472495	473971	MACS_peak_426	1252.78
supercont2.3	505062	506213	MACS_peak_427	68.16
supercont2.3	518095	519423	MACS_peak_428	190.91
supercont2.3	522534	524020	MACS_peak_429	397.57
supercont2.3	563391	566387	MACS_peak_430	224.8
supercont2.3	567466	569415	MACS_peak_431	197.46
supercont2.3	570092	571282	MACS_peak_432	50.73
supercont2.3	574276	575512	MACS_peak_433	266.07
supercont2.3	578189	579381	MACS_peak_434	198.48
supercont2.3	604547	605657	MACS_peak_435	70.82
supercont2.3	642344	643440	MACS_peak_436	83.28
supercont2.3	665592	666917	MACS_peak_437	85.56
supercont2.3	708234	714131	MACS_peak_438	498.02
supercont2.3	715851	717610	MACS_peak_439	104.56
supercont2.3	748180	749155	MACS_peak_440	51.54
supercont2.3	763304	765948	MACS_peak_441	104.62
supercont2.3	813300	815399	MACS_peak_442	58.57
supercont2.3	816654	818060	MACS_peak_443	410.4
supercont2.3	820113	821478	MACS_peak_444	206.09
supercont2.3	827104	828320	MACS_peak_445	125.13
supercont2.3	847068	848375	MACS_peak_446	712.17
supercont2.3	852913	854321	MACS_peak_447	392.61
supercont2.3	925170	927214	MACS_peak_448	1256.09
supercont2.3	936144	937325	MACS_peak_449	76.47
supercont2.3	946538	947831	MACS_peak_450	212.3
supercont2.3	971015	972670	MACS_peak_451	221.76
supercont2.3	974115	976255	MACS_peak_452	66.51
supercont2.3	1038880	1040008	MACS_peak_453	96.49
supercont2.3	1064634	1070186	MACS_peak_454	3100
supercont2.3	1096902	1098771	MACS_peak_455	600.15
supercont2.3	1140553	1143058	MACS_peak_456	840.84
supercont2.3	1186374	1187585	MACS_peak_457	105.79
supercont2.3	1193244	1194334	MACS_peak_458	105.7
supercont2.3	1206206	1207457	MACS_peak_459	365.35
supercont2.3	1252079	1253734	MACS_peak_460	316.33
supercont2.3	1260785	1261841	MACS_peak_461	55.46
supercont2.3	1322543	1323882	MACS_peak_462	180.05
supercont2.3	1341719	1342923	MACS_peak_463	197.67
supercont2.3	1360421	1361948	MACS_peak_464	722.78
supercont2.3	1369301	1371627	MACS_peak_465	265.75
supercont2.3	1391914	1394438	MACS_peak_466	246.69
supercont2.3	1401696	1404262	MACS_peak_467	206.72
supercont2.3	1409813	1415223	MACS_peak_468	1072.91
supercont2.3	1416323	1417506	MACS_peak_469	82.97
supercont2.3	1447948	1449008	MACS_peak_470	109.54
supercont2.3	1451308	1453395	MACS_peak_471	447.64
supercont2.3	1473546	1475794	MACS_peak_472	760.79
supercont2.3	1530786	1531797	MACS_peak_473	54.21
supercont2.3	1584891	1586455	MACS_peak_474	92.85
supercont2.3	1590356	1595120	MACS_peak_475	1032.81
supercont2.3	1599876	1602319	MACS_peak_476	157.1
supercont2.3	1607828	1608811	MACS_peak_477	67.75
supercont2.3	1673800	1675217	MACS_peak_478	97.97
supercont2.3	1679008	1680203	MACS_peak_479	244.33
supercont2.3	1683581	1684856	MACS_peak_480	119.32
supercont2.3	1685447	1690209	MACS_peak_481	1313.98
supercont2.3	1690339	1691481	MACS_peak_482	52.63
supercont2.3	1701294	1702979	MACS_peak_483	1248.19
supercont2.3	1718161	1719599	MACS_peak_484	237.08
supercont2.3	1720417	1722904	MACS_peak_485	314.94
supercont2.3	1722924	1724428	MACS_peak_486	146.92
supercont2.3	1727198	1728241	MACS_peak_487	75.59
supercont2.3	1753176	1754354	MACS_peak_488	128.98
supercont2.3	1775346	1776761	MACS_peak_489	634.03
supercont2.3	1788239	1789975	MACS_peak_490	587.88
supercont2.3	1821401	1822399	MACS_peak_491	50.91
supercont2.3	1836856	1838206	MACS_peak_492	220.52
supercont2.3	1843671	1845145	MACS_peak_493	454.49
supercont2.3	1862525	1863761	MACS_peak_494	304.92
supercont2.3	1928287	1929562	MACS_peak_495	177.45
supercont2.3	1963204	1964488	MACS_peak_496	280.32
supercont2.3	1967848	1969847	MACS_peak_497	119.96
supercont2.3	1986122	1987365	MACS_peak_498	286.35
supercont2.3	2034780	2035902	MACS_peak_499	112.73
supercont2.3	2036674	2037923	MACS_peak_500	375.36
supercont2.3	2041769	2042790	MACS_peak_501	56.87
supercont2.3	2056382	2060020	MACS_peak_502	559.03
supercont2.3	2062691	2064530	MACS_peak_503	225.93
supercont2.3	2071393	2072636	MACS_peak_504	148.5
supercont2.3	2074398	2075687	MACS_peak_505	419.22
supercont2.3	2084141	2086194	MACS_peak_506	102.11
supercont2.3	2106743	2107802	MACS_peak_507	72.35
supercont2.3	2138891	2140294	MACS_peak_508	764.43
supercont2.3	2232059	2233293	MACS_peak_509	205.21
supercont2.3	2275600	2276817	MACS_peak_510	100.21
supercont2.3	2299711	2300930	MACS_peak_511	60.58
supercont2.3	2307564	2309207	MACS_peak_512	928.7
supercont2.3	2381541	2382633	MACS_peak_513	55.54
supercont2.3	2426422	2427518	MACS_peak_514	147.2
supercont2.3	2442767	2443759	MACS_peak_515	968.16
supercont2.3	2447140	2449151	MACS_peak_516	451.01
telomeric_contig	4156	5230	MACS_peak_517	93.86

## Sheet: gH2A WT
supercont2.1	12255	16027	MACS_peak_1	286.6
supercont2.1	21734	22638	MACS_peak_2	62.59
supercont2.1	58007	59297	MACS_peak_3	152.13
supercont2.1	64669	65879	MACS_peak_4	78.12
supercont2.1	88250	89206	MACS_peak_5	59.93
supercont2.1	89424	90765	MACS_peak_6	114.45
supercont2.1	92380	93566	MACS_peak_7	66.39
supercont2.1	188419	190172	MACS_peak_8	122.72
supercont2.1	241347	242599	MACS_peak_9	140.77
supercont2.1	471596	472721	MACS_peak_10	91.04
supercont2.1	492144	493344	MACS_peak_11	158.69
supercont2.1	713124	714198	MACS_peak_12	60.28
supercont2.1	790830	792111	MACS_peak_13	88.68
supercont2.1	986044	987277	MACS_peak_14	56.74
supercont2.1	998841	1001901	MACS_peak_15	191.04
supercont2.1	1082575	1083550	MACS_peak_16	50.73
supercont2.1	1092520	1093703	MACS_peak_17	58.21
supercont2.1	1146674	1148229	MACS_peak_18	52.69
supercont2.1	1348812	1350206	MACS_peak_19	94.27
supercont2.1	1426608	1427593	MACS_peak_20	69.07
supercont2.1	1485723	1486879	MACS_peak_21	80.38
supercont2.1	1510172	1511367	MACS_peak_22	64.31
supercont2.1	1611559	1612629	MACS_peak_23	55.32
supercont2.1	1723309	1724407	MACS_peak_24	82.53
supercont2.1	1827688	1829109	MACS_peak_25	67.4
supercont2.1	1830426	1831894	MACS_peak_26	101.94
supercont2.1	1832239	1833356	MACS_peak_27	69.76
supercont2.1	2034423	2035539	MACS_peak_28	54.39
supercont2.1	2184754	2185713	MACS_peak_29	61.42
supercont2.1	2293435	2294565	MACS_peak_30	113.49
supercont2.1	2380850	2382105	MACS_peak_31	59.61
supercont2.1	2414297	2415277	MACS_peak_32	56.33
supercont2.1	2499592	2500754	MACS_peak_33	98.16
supercont2.1	2639586	2640917	MACS_peak_34	136.74
supercont2.1	2950320	2951897	MACS_peak_35	89.36
supercont2.1	2977469	2979371	MACS_peak_36	188.1
supercont2.1	2979607	2981981	MACS_peak_37	577.11
supercont2.1	2983553	2984508	MACS_peak_38	58.04
supercont2.1	3239360	3241156	MACS_peak_39	117.23
supercont2.1	3426457	3427586	MACS_peak_40	101.59
supercont2.1	3556985	3558446	MACS_peak_41	123.6
supercont2.1	3695367	3699604	MACS_peak_42	258.71
supercont2.1	3827160	3828795	MACS_peak_43	107.05
supercont2.1	3841261	3842619	MACS_peak_44	120.49
supercont2.1	4057343	4058579	MACS_peak_45	53.5
supercont2.1	4156298	4157398	MACS_peak_46	55.74
supercont2.1	4260298	4261324	MACS_peak_47	55.94
supercont2.1	4338659	4339711	MACS_peak_48	62.5
supercont2.1	4437556	4438854	MACS_peak_49	54.55
supercont2.1	4518973	4520222	MACS_peak_50	65.96
supercont2.1	4533139	4534592	MACS_peak_51	147.86
supercont2.1	4995977	4997227	MACS_peak_52	60.44
supercont2.1	5087776	5088972	MACS_peak_53	89.58
supercont2.1	5112910	5113958	MACS_peak_54	91.09
supercont2.1	5244148	5245496	MACS_peak_55	57.26
supercont2.1	5265436	5266575	MACS_peak_56	111.66
supercont2.1	5268474	5270035	MACS_peak_57	55.42
supercont2.1	5271882	5272875	MACS_peak_58	66.63
supercont2.1	5445263	5446813	MACS_peak_59	82.5
supercont2.1	5463916	5465852	MACS_peak_60	83.6
supercont2.1	5473200	5474629	MACS_peak_61	94.66
supercont2.1	5487517	5488700	MACS_peak_62	54.53
supercont2.1	5493128	5494450	MACS_peak_63	82.08
supercont2.1	5498170	5499474	MACS_peak_64	153.44
supercont2.1	5499480	5501234	MACS_peak_65	197.35
supercont2.1	5502303	5503295	MACS_peak_66	52.66
supercont2.1	5511108	5512564	MACS_peak_67	118.84
supercont2.1	5512726	5514111	MACS_peak_68	105.46
supercont2.1	5521131	5522972	MACS_peak_69	159.65
supercont2.1	5527478	5528728	MACS_peak_70	120.56
supercont2.1	5529875	5530962	MACS_peak_71	83.79
supercont2.1	5545227	5546644	MACS_peak_72	107.1
supercont2.1	5548614	5550185	MACS_peak_73	175.16
supercont2.1	5552403	5554928	MACS_peak_74	279.67
supercont2.2	34988	36796	MACS_peak_75	103.53
supercont2.2	38496	40412	MACS_peak_76	231.73
supercont2.2	44995	46955	MACS_peak_77	220.88
supercont2.2	60477	61591	MACS_peak_78	111.47
supercont2.2	64495	65493	MACS_peak_79	53.47
supercont2.2	68081	69346	MACS_peak_80	50.31
supercont2.2	107382	108972	MACS_peak_81	113.09
supercont2.2	118101	119493	MACS_peak_82	125.75
supercont2.2	141565	142945	MACS_peak_83	63.19
supercont2.2	221713	223678	MACS_peak_84	205.69
supercont2.2	399486	400645	MACS_peak_85	54.07
supercont2.2	461011	462367	MACS_peak_86	61.23
supercont2.2	586139	587969	MACS_peak_87	102.03
supercont2.2	608418	610236	MACS_peak_88	71.93
supercont2.2	665527	666571	MACS_peak_89	58.19
supercont2.2	666848	668627	MACS_peak_90	167.07
supercont2.2	684131	685534	MACS_peak_91	71.59
supercont2.2	717556	718904	MACS_peak_92	63.04
supercont2.2	744883	747720	MACS_peak_93	172.83
supercont2.2	958518	959720	MACS_peak_94	55.62
supercont2.2	1050100	1051251	MACS_peak_95	84.73
supercont2.2	1308204	1309503	MACS_peak_96	191.45
supercont2.2	1543734	1544721	MACS_peak_97	57.19
supercont2.2	1602977	1603848	MACS_peak_98	83.81
supercont2.2	1647919	1649011	MACS_peak_99	71.39
supercont2.2	1748551	1749364	MACS_peak_100	62.87
supercont2.2	1770180	1771502	MACS_peak_101	198.46
supercont2.2	1803379	1804357	MACS_peak_102	74.27
supercont2.2	1953264	1955063	MACS_peak_103	181.5
supercont2.2	2051104	2052147	MACS_peak_104	69.47
supercont2.2	2091535	2092523	MACS_peak_105	91.37
supercont2.2	2096393	2097672	MACS_peak_106	130.75
supercont2.2	2103896	2105172	MACS_peak_107	123.75
supercont2.2	2106178	2108854	MACS_peak_108	224.25
supercont2.2	2110614	2113151	MACS_peak_109	477.86
supercont2.2	2115543	2117079	MACS_peak_110	52.42
supercont2.2	2117850	2121291	MACS_peak_111	1152.04
supercont2.2	2122476	2127205	MACS_peak_112	1724.48
supercont2.2	2211916	2213385	MACS_peak_113	62.87
supercont2.2	2216482	2218154	MACS_peak_114	98.83
supercont2.2	2241814	2243062	MACS_peak_115	164.91
supercont2.2	2264223	2265254	MACS_peak_116	60.31
supercont2.2	2316529	2317485	MACS_peak_117	66.08
supercont2.2	2445155	2446248	MACS_peak_118	67.49
supercont2.2	2482322	2483367	MACS_peak_119	60.71
supercont2.2	2545338	2546330	MACS_peak_120	50.42
supercont2.2	2552666	2553638	MACS_peak_121	82.26
supercont2.2	2791747	2792852	MACS_peak_122	54.29
supercont2.2	2887276	2888292	MACS_peak_123	68.43
supercont2.2	2888311	2889870	MACS_peak_124	78.86
supercont2.2	3151045	3152232	MACS_peak_125	131.56
supercont2.2	3242707	3244473	MACS_peak_126	70.27
supercont2.2	3826954	3827997	MACS_peak_127	61
supercont2.2	4123009	4124182	MACS_peak_128	140.24
supercont2.2	4206201	4207748	MACS_peak_129	103.8
supercont2.2	4412111	4413515	MACS_peak_130	187.95
supercont2.2	4430053	4431519	MACS_peak_131	102.46
supercont2.2	4458660	4459898	MACS_peak_132	82.85
supercont2.2	4462875	4464464	MACS_peak_133	189.24
supercont2.2	4485274	4487250	MACS_peak_134	138.24
supercont2.2	4532347	4537659	MACS_peak_135	633.22
supercont2.3	30475	32196	MACS_peak_136	166.59
supercont2.3	32406	33939	MACS_peak_137	128.45
supercont2.3	34576	36530	MACS_peak_138	96.62
supercont2.3	39748	41421	MACS_peak_139	96.24
supercont2.3	47581	48649	MACS_peak_140	59.67
supercont2.3	177021	178195	MACS_peak_141	51.7
supercont2.3	198102	199211	MACS_peak_142	51.91
supercont2.3	201969	203448	MACS_peak_143	82.53
supercont2.3	252562	253696	MACS_peak_144	64.62
supercont2.3	255875	257001	MACS_peak_145	61.83
supercont2.3	257681	258756	MACS_peak_146	76.07
supercont2.3	400373	401492	MACS_peak_147	51.86
supercont2.3	430695	431887	MACS_peak_148	50.12
supercont2.3	506869	508614	MACS_peak_149	76.31
supercont2.3	623526	624808	MACS_peak_150	72.22
supercont2.3	707659	709056	MACS_peak_151	61.65
supercont2.3	717684	718979	MACS_peak_152	67.29
supercont2.3	927864	928981	MACS_peak_153	51.12
supercont2.3	937344	938595	MACS_peak_154	77.1
supercont2.3	986034	987027	MACS_peak_155	50.53
supercont2.3	1186300	1187585	MACS_peak_156	103.86
supercont2.3	1205124	1206733	MACS_peak_157	99.41
supercont2.3	1308035	1309141	MACS_peak_158	52.93
supercont2.3	1341825	1342920	MACS_peak_159	92.42
supercont2.3	1362105	1363468	MACS_peak_160	54.07
supercont2.3	1691626	1692879	MACS_peak_161	63.19
supercont2.3	1718650	1720170	MACS_peak_162	148.25
supercont2.3	1739485	1740939	MACS_peak_163	73.23
supercont2.3	1841448	1842479	MACS_peak_164	51.09
supercont2.3	1919182	1920813	MACS_peak_165	135.15
supercont2.3	1963207	1964495	MACS_peak_166	243.83
supercont2.3	1986125	1988300	MACS_peak_167	141.67
supercont2.3	2072386	2074541	MACS_peak_168	115.81
supercont2.3	2108917	2109898	MACS_peak_169	54.81
supercont2.3	2232040	2233349	MACS_peak_170	201.24
supercont2.3	2297363	2299083	MACS_peak_171	71.16
supercont2.3	2432437	2433618	MACS_peak_172	158.15
supercont2.3	2442768	2443706	MACS_peak_173	329.7
mating_type_region	3199	10044	MACS_peak_174	2880.12
mating_type_region	10108	12276	MACS_peak_175	628.31
mating_type_region	12916	14993	MACS_peak_176	135.41
telomeric_contig	4954	6188	MACS_peak_177	133.06
telomeric_contig	13844	15225	MACS_peak_178	120.92
telomeric_contig	16702	18122	MACS_peak_179	101.79

## Sheet: gH2A Pfh1-depleted
supercont2.1	12260	16020	MACS_peak_1	167.11
supercont2.1	21693	22615	MACS_peak_2	83.22
supercont2.1	58062	59307	MACS_peak_3	129.67
supercont2.1	62898	64016	MACS_peak_4	78.39
supercont2.1	64514	66590	MACS_peak_5	240.54
supercont2.1	82739	83802	MACS_peak_6	66.22
supercont2.1	85284	86456	MACS_peak_7	128.75
supercont2.1	87999	89062	MACS_peak_8	60.85
supercont2.1	89226	90657	MACS_peak_9	128.12
supercont2.1	92847	93919	MACS_peak_10	52.06
supercont2.1	95800	96748	MACS_peak_11	60.04
supercont2.1	105114	106237	MACS_peak_12	64.53
supercont2.1	125055	126697	MACS_peak_13	59.81
supercont2.1	132291	133850	MACS_peak_14	80.49
supercont2.1	145092	146535	MACS_peak_15	62.14
supercont2.1	147062	149300	MACS_peak_16	151.85
supercont2.1	153192	154654	MACS_peak_17	72.97
supercont2.1	185326	186511	MACS_peak_18	63.83
supercont2.1	241337	242525	MACS_peak_19	86.44
supercont2.1	436328	438464	MACS_peak_20	138.72
supercont2.1	443677	445133	MACS_peak_21	88.84
supercont2.1	446779	448493	MACS_peak_22	157.97
supercont2.1	449594	450648	MACS_peak_23	57.04
supercont2.1	461879	463102	MACS_peak_24	60.38
supercont2.1	465107	466373	MACS_peak_25	93.14
supercont2.1	492147	493364	MACS_peak_26	94.29
supercont2.1	700812	703078	MACS_peak_27	344.9
supercont2.1	703926	707676	MACS_peak_28	344.38
supercont2.1	708621	710250	MACS_peak_29	147.29
supercont2.1	712213	715015	MACS_peak_30	622.69
supercont2.1	715187	718061	MACS_peak_31	208.12
supercont2.1	904973	906289	MACS_peak_32	54.9
supercont2.1	907335	908595	MACS_peak_33	70.95
supercont2.1	920856	922023	MACS_peak_34	93.46
supercont2.1	936352	938230	MACS_peak_35	189.55
supercont2.1	938358	940495	MACS_peak_36	119.13
supercont2.1	954484	956304	MACS_peak_37	156.76
supercont2.1	977153	978219	MACS_peak_38	52.07
supercont2.1	999296	1001679	MACS_peak_39	64.73
supercont2.1	1146751	1148246	MACS_peak_40	55.06
supercont2.1	1188162	1189774	MACS_peak_41	67.38
supercont2.1	1190631	1192045	MACS_peak_42	58.13
supercont2.1	1192554	1193817	MACS_peak_43	57.62
supercont2.1	1235504	1236988	MACS_peak_44	61.54
supercont2.1	1417211	1418419	MACS_peak_45	56.92
supercont2.1	1421781	1425303	MACS_peak_46	317.24
supercont2.1	1425856	1428623	MACS_peak_47	209.15
supercont2.1	1436470	1438916	MACS_peak_48	96.04
supercont2.1	1446729	1449164	MACS_peak_49	267.65
supercont2.1	1451871	1453318	MACS_peak_50	83.24
supercont2.1	1472326	1473505	MACS_peak_51	59.94
supercont2.1	1481372	1485029	MACS_peak_52	497.2
supercont2.1	1485581	1488213	MACS_peak_53	275.26
supercont2.1	1500359	1502506	MACS_peak_54	92.74
supercont2.1	1510061	1511418	MACS_peak_55	117.11
supercont2.1	1512747	1514025	MACS_peak_56	72.51
supercont2.1	1518163	1519430	MACS_peak_57	63.73
supercont2.1	1523138	1524673	MACS_peak_58	114.27
supercont2.1	1524832	1526439	MACS_peak_59	136.77
supercont2.1	1590062	1591500	MACS_peak_60	90.27
supercont2.1	1601258	1602741	MACS_peak_61	73.84
supercont2.1	1605340	1606844	MACS_peak_62	90.83
supercont2.1	1611363	1612514	MACS_peak_63	75.48
supercont2.1	1670128	1671776	MACS_peak_64	97.07
supercont2.1	1704578	1708292	MACS_peak_65	748.62
supercont2.1	1713943	1715431	MACS_peak_66	100.25
supercont2.1	1723270	1724467	MACS_peak_67	190.84
supercont2.1	1735370	1736838	MACS_peak_68	91.63
supercont2.1	1747610	1749253	MACS_peak_69	69.7
supercont2.1	1754196	1755217	MACS_peak_70	51.29
supercont2.1	1772660	1774211	MACS_peak_71	149.2
supercont2.1	1774686	1775883	MACS_peak_72	64.43
supercont2.1	1827665	1829577	MACS_peak_73	95.46
supercont2.1	1835219	1836695	MACS_peak_74	78.63
supercont2.1	2184708	2185866	MACS_peak_75	141
supercont2.1	2210953	2212644	MACS_peak_76	103.72
supercont2.1	2245433	2247319	MACS_peak_77	130.99
supercont2.1	2251375	2253306	MACS_peak_78	87.27
supercont2.1	2263813	2265240	MACS_peak_79	55.92
supercont2.1	2293305	2294534	MACS_peak_80	59.25
supercont2.1	2414129	2415326	MACS_peak_81	96.42
supercont2.1	2430852	2432246	MACS_peak_82	77.93
supercont2.1	2432966	2435684	MACS_peak_83	246.1
supercont2.1	2442581	2443931	MACS_peak_84	64
supercont2.1	2499548	2500744	MACS_peak_85	74.06
supercont2.1	2550630	2552094	MACS_peak_86	63.62
supercont2.1	2559770	2561641	MACS_peak_87	141.83
supercont2.1	2564443	2566448	MACS_peak_88	114.44
supercont2.1	2594677	2595896	MACS_peak_89	71.37
supercont2.1	2639565	2640856	MACS_peak_90	103.03
supercont2.1	2798460	2799961	MACS_peak_91	88.99
supercont2.1	2808497	2809936	MACS_peak_92	52.95
supercont2.1	2949988	2951857	MACS_peak_93	94.68
supercont2.1	2967755	2971153	MACS_peak_94	339
supercont2.1	2972762	2973929	MACS_peak_95	56.78
supercont2.1	2974198	2976218	MACS_peak_96	107.69
supercont2.1	2976894	2986156	MACS_peak_97	3100
supercont2.1	3044918	3047609	MACS_peak_98	480.45
supercont2.1	3077406	3080358	MACS_peak_99	244.3
supercont2.1	3086314	3088174	MACS_peak_100	153.33
supercont2.1	3151034	3153695	MACS_peak_101	247.96
supercont2.1	3155044	3156903	MACS_peak_102	293.05
supercont2.1	3159971	3162945	MACS_peak_103	394.17
supercont2.1	3163105	3164429	MACS_peak_104	83.5
supercont2.1	3166633	3167682	MACS_peak_105	75
supercont2.1	3167889	3169144	MACS_peak_106	130.95
supercont2.1	3239504	3241271	MACS_peak_107	69.43
supercont2.1	3426414	3427591	MACS_peak_108	98.59
supercont2.1	3430839	3432262	MACS_peak_109	105.45
supercont2.1	3440160	3442000	MACS_peak_110	93.18
supercont2.1	3446099	3447984	MACS_peak_111	272.5
supercont2.1	3448247	3449455	MACS_peak_112	91.15
supercont2.1	3453222	3454576	MACS_peak_113	59.76
supercont2.1	3466649	3467840	MACS_peak_114	85.19
supercont2.1	3547066	3548141	MACS_peak_115	63.26
supercont2.1	3549381	3552020	MACS_peak_116	669.98
supercont2.1	3555268	3556551	MACS_peak_117	52.98
supercont2.1	3556652	3559364	MACS_peak_118	645.67
supercont2.1	3561180	3562550	MACS_peak_119	51.66
supercont2.1	3592667	3594126	MACS_peak_120	63.75
supercont2.1	3596131	3598949	MACS_peak_121	206.49
supercont2.1	3630074	3631141	MACS_peak_122	53.14
supercont2.1	3632361	3633819	MACS_peak_123	58.47
supercont2.1	3635454	3638199	MACS_peak_124	172.49
supercont2.1	3640144	3642290	MACS_peak_125	167.7
supercont2.1	3664539	3665665	MACS_peak_126	51.84
supercont2.1	3685433	3687014	MACS_peak_127	137.94
supercont2.1	3689001	3691255	MACS_peak_128	123.86
supercont2.1	3692997	3701551	MACS_peak_129	3221.6
supercont2.1	3702590	3704166	MACS_peak_130	125.11
supercont2.1	3704285	3705373	MACS_peak_131	56.1
supercont2.1	3706078	3708000	MACS_peak_132	164.96
supercont2.1	3711034	3713610	MACS_peak_133	430.51
supercont2.1	3714902	3716430	MACS_peak_134	112.22
supercont2.1	3719472	3721964	MACS_peak_135	94.81
supercont2.1	3732102	3734063	MACS_peak_136	100.4
supercont2.1	3734067	3735450	MACS_peak_137	80.78
supercont2.1	3735836	3738653	MACS_peak_138	245.62
supercont2.1	3738703	3739954	MACS_peak_139	65.95
supercont2.1	3740997	3743304	MACS_peak_140	162.93
supercont2.1	3749548	3752459	MACS_peak_141	350.59
supercont2.1	3791725	3792997	MACS_peak_142	160.45
supercont2.1	3824398	3825888	MACS_peak_143	117.56
supercont2.1	3826338	3829574	MACS_peak_144	642.87
supercont2.1	3830122	3837654	MACS_peak_145	1550.1
supercont2.1	3838182	3842849	MACS_peak_146	1346.51
supercont2.1	3853513	3854896	MACS_peak_147	97.85
supercont2.1	3858285	3860273	MACS_peak_148	256.83
supercont2.1	3884536	3886508	MACS_peak_149	126.01
supercont2.1	4057322	4058528	MACS_peak_150	64.84
supercont2.1	4065060	4066224	MACS_peak_151	168.09
supercont2.1	4117382	4118670	MACS_peak_152	94.35
supercont2.1	4155220	4157511	MACS_peak_153	160.96
supercont2.1	4160830	4161913	MACS_peak_154	53.08
supercont2.1	4163007	4164302	MACS_peak_155	70.4
supercont2.1	4230082	4231823	MACS_peak_156	219.11
supercont2.1	4232966	4234963	MACS_peak_157	153.33
supercont2.1	4235233	4239051	MACS_peak_158	749.76
supercont2.1	4239172	4244889	MACS_peak_159	1080.89
supercont2.1	4246079	4248699	MACS_peak_160	144.16
supercont2.1	4248947	4250257	MACS_peak_161	70.9
supercont2.1	4260098	4261421	MACS_peak_162	126.85
supercont2.1	4269134	4270853	MACS_peak_163	374.34
supercont2.1	4271167	4274293	MACS_peak_164	590.77
supercont2.1	4274755	4276708	MACS_peak_165	239.41
supercont2.1	4278345	4279735	MACS_peak_166	98.27
supercont2.1	4279844	4281188	MACS_peak_167	100.45
supercont2.1	4282668	4284702	MACS_peak_168	168.68
supercont2.1	4284762	4286462	MACS_peak_169	79.91
supercont2.1	4292976	4294218	MACS_peak_170	70.65
supercont2.1	4533128	4534742	MACS_peak_171	789.37
supercont2.1	4540265	4543837	MACS_peak_172	581.77
supercont2.1	4792149	4795088	MACS_peak_173	302.25
supercont2.1	4797451	4799263	MACS_peak_174	63.39
supercont2.1	4804515	4805448	MACS_peak_175	54.69
supercont2.1	4916360	4917420	MACS_peak_176	69.2
supercont2.1	5157980	5159166	MACS_peak_177	73.18
supercont2.1	5186674	5188505	MACS_peak_178	63.01
supercont2.1	5265427	5266589	MACS_peak_179	134.41
supercont2.1	5271936	5272838	MACS_peak_180	58.14
supercont2.1	5439935	5441756	MACS_peak_181	77.65
supercont2.1	5445294	5446957	MACS_peak_182	78.98
supercont2.1	5467099	5468350	MACS_peak_183	50.43
supercont2.1	5473332	5474598	MACS_peak_184	55.83
supercont2.1	5496798	5497750	MACS_peak_185	59.05
supercont2.1	5498130	5501365	MACS_peak_186	613.77
supercont2.1	5501874	5503595	MACS_peak_187	209.7
supercont2.1	5510801	5514387	MACS_peak_188	586.96
supercont2.1	5520978	5523279	MACS_peak_189	615.04
supercont2.1	5527452	5528819	MACS_peak_190	379.87
supercont2.1	5529694	5531308	MACS_peak_191	316.23
supercont2.1	5536662	5539892	MACS_peak_192	235.52
supercont2.1	5545155	5546813	MACS_peak_193	261.2
supercont2.1	5548578	5550266	MACS_peak_194	398.69
supercont2.1	5551456	5554928	MACS_peak_195	648.03
supercont2.2	33095	37029	MACS_peak_196	474.91
supercont2.2	38314	40482	MACS_peak_197	537.37
supercont2.2	44910	47101	MACS_peak_198	361.38
supercont2.2	47542	50700	MACS_peak_199	221.66
supercont2.2	60446	61557	MACS_peak_200	107.58
supercont2.2	64449	65497	MACS_peak_201	71.91
supercont2.2	68065	69406	MACS_peak_202	73.46
supercont2.2	104911	106586	MACS_peak_203	102.22
supercont2.2	118104	119683	MACS_peak_204	199.39
supercont2.2	128527	129815	MACS_peak_205	109.2
supercont2.2	137204	138338	MACS_peak_206	51.03
supercont2.2	160177	162418	MACS_peak_207	182.4
supercont2.2	172663	173940	MACS_peak_208	61.97
supercont2.2	175104	176067	MACS_peak_209	56.53
supercont2.2	177367	180840	MACS_peak_210	1367.26
supercont2.2	181516	182645	MACS_peak_211	69.2
supercont2.2	185191	186765	MACS_peak_212	142.56
supercont2.2	194270	195811	MACS_peak_213	150.87
supercont2.2	198297	200479	MACS_peak_214	120.45
supercont2.2	221642	223747	MACS_peak_215	293.2
supercont2.2	247708	249488	MACS_peak_216	75.14
supercont2.2	250137	251789	MACS_peak_217	133.92
supercont2.2	252721	254358	MACS_peak_218	357.94
supercont2.2	254531	257263	MACS_peak_219	714.24
supercont2.2	257285	259165	MACS_peak_220	234.42
supercont2.2	260536	265187	MACS_peak_221	577.71
supercont2.2	265324	267162	MACS_peak_222	207.25
supercont2.2	267421	269220	MACS_peak_223	162.29
supercont2.2	269651	274617	MACS_peak_224	472.1
supercont2.2	274721	277452	MACS_peak_225	305.31
supercont2.2	279194	285131	MACS_peak_226	1430.78
supercont2.2	285465	292371	MACS_peak_227	1884.14
supercont2.2	292626	294808	MACS_peak_228	276.52
supercont2.2	297590	301359	MACS_peak_229	347.51
supercont2.2	302034	303703	MACS_peak_230	88.37
supercont2.2	307744	309627	MACS_peak_231	160.85
supercont2.2	310347	312212	MACS_peak_232	220.38
supercont2.2	313020	314897	MACS_peak_233	139.95
supercont2.2	315731	317693	MACS_peak_234	280.83
supercont2.2	319208	320762	MACS_peak_235	168.72
supercont2.2	321363	322911	MACS_peak_236	84.63
supercont2.2	323702	326143	MACS_peak_237	908.13
supercont2.2	326568	330021	MACS_peak_238	450.53
supercont2.2	334352	336184	MACS_peak_239	159.75
supercont2.2	336398	339089	MACS_peak_240	289.7
supercont2.2	344551	346222	MACS_peak_241	99.19
supercont2.2	346383	347564	MACS_peak_242	61.93
supercont2.2	348108	350187	MACS_peak_243	109.37
supercont2.2	350587	352499	MACS_peak_244	64.82
supercont2.2	361595	362928	MACS_peak_245	55.27
supercont2.2	372272	373846	MACS_peak_246	71.68
supercont2.2	456723	457948	MACS_peak_247	69.93
supercont2.2	459515	463933	MACS_peak_248	500.4
supercont2.2	505790	508889	MACS_peak_249	231.14
supercont2.2	509180	510859	MACS_peak_250	106.24
supercont2.2	511116	512444	MACS_peak_251	72.67
supercont2.2	514570	515901	MACS_peak_252	81.13
supercont2.2	518092	520364	MACS_peak_253	212.54
supercont2.2	520540	521922	MACS_peak_254	92.61
supercont2.2	528766	532180	MACS_peak_255	329.61
supercont2.2	541859	543063	MACS_peak_256	58.87
supercont2.2	565948	567851	MACS_peak_257	186.39
supercont2.2	572542	574115	MACS_peak_258	83.61
supercont2.2	575352	576369	MACS_peak_259	60.82
supercont2.2	576965	581189	MACS_peak_260	434.71
supercont2.2	586651	588064	MACS_peak_261	53.85
supercont2.2	594663	596875	MACS_peak_262	173.79
supercont2.2	605101	606615	MACS_peak_263	107.1
supercont2.2	607990	611431	MACS_peak_264	508.63
supercont2.2	649398	652409	MACS_peak_265	256.03
supercont2.2	656019	657990	MACS_peak_266	74.51
supercont2.2	658633	661008	MACS_peak_267	458.1
supercont2.2	661300	664667	MACS_peak_268	647.34
supercont2.2	664941	669213	MACS_peak_269	1441.76
supercont2.2	669620	670590	MACS_peak_270	87.97
supercont2.2	684211	685598	MACS_peak_271	75.49
supercont2.2	717517	719167	MACS_peak_272	177.35
supercont2.2	719217	720615	MACS_peak_273	383.3
supercont2.2	723597	724656	MACS_peak_274	57.31
supercont2.2	725118	727738	MACS_peak_275	263
supercont2.2	728370	730930	MACS_peak_276	221.82
supercont2.2	740322	741560	MACS_peak_277	81.28
supercont2.2	742199	743410	MACS_peak_278	52.74
supercont2.2	744801	747808	MACS_peak_279	738.27
supercont2.2	780663	783161	MACS_peak_280	251.66
supercont2.2	785030	786747	MACS_peak_281	107.26
supercont2.2	788368	789520	MACS_peak_282	57.84
supercont2.2	803997	805496	MACS_peak_283	150.65
supercont2.2	820877	823487	MACS_peak_284	601.69
supercont2.2	824083	825960	MACS_peak_285	81.66
supercont2.2	826464	828081	MACS_peak_286	128.71
supercont2.2	832916	835949	MACS_peak_287	224.72
supercont2.2	837439	839275	MACS_peak_288	104.94
supercont2.2	958568	960176	MACS_peak_289	89.31
supercont2.2	1050090	1051231	MACS_peak_290	70.84
supercont2.2	1123174	1124291	MACS_peak_291	53.08
supercont2.2	1132532	1134284	MACS_peak_292	95.28
supercont2.2	1148023	1149690	MACS_peak_293	180.37
supercont2.2	1149780	1151023	MACS_peak_294	109.95
supercont2.2	1154505	1155872	MACS_peak_295	73.43
supercont2.2	1156960	1158145	MACS_peak_296	107.72
supercont2.2	1158560	1160652	MACS_peak_297	359.23
supercont2.2	1161138	1163077	MACS_peak_298	107.18
supercont2.2	1196301	1197471	MACS_peak_299	60.27
supercont2.2	1239783	1241293	MACS_peak_300	59.05
supercont2.2	1271603	1274344	MACS_peak_301	106.22
supercont2.2	1382413	1383635	MACS_peak_302	52.34
supercont2.2	1386984	1388692	MACS_peak_303	99.13
supercont2.2	1393112	1395420	MACS_peak_304	394.4
supercont2.2	1399852	1402035	MACS_peak_305	263.64
supercont2.2	1402386	1405985	MACS_peak_306	184.9
supercont2.2	1407152	1409533	MACS_peak_307	366.02
supercont2.2	1412954	1414361	MACS_peak_308	171.74
supercont2.2	1417238	1418564	MACS_peak_309	199.37
supercont2.2	1425530	1427375	MACS_peak_310	82.06
supercont2.2	1429392	1430499	MACS_peak_311	51.07
supercont2.2	1448556	1450182	MACS_peak_312	138.04
supercont2.2	1461922	1462921	MACS_peak_313	50.12
supercont2.2	1503431	1506638	MACS_peak_314	490.1
supercont2.2	1507658	1508914	MACS_peak_315	79.14
supercont2.2	1514293	1516280	MACS_peak_316	184.35
supercont2.2	1562233	1565703	MACS_peak_317	383.22
supercont2.2	1565783	1570089	MACS_peak_318	777.51
supercont2.2	1578136	1580134	MACS_peak_319	168.47
supercont2.2	1580368	1581798	MACS_peak_320	62.21
supercont2.2	1582162	1584485	MACS_peak_321	296.99
supercont2.2	1586592	1588503	MACS_peak_322	160.79
supercont2.2	1589322	1590759	MACS_peak_323	53.01
supercont2.2	1591984	1598666	MACS_peak_324	1676.29
supercont2.2	1601451	1602409	MACS_peak_325	92.7
supercont2.2	1602914	1603884	MACS_peak_326	1948.93
supercont2.2	1642828	1644033	MACS_peak_327	204.63
supercont2.2	1647323	1650775	MACS_peak_328	993.69
supercont2.2	1651853	1654119	MACS_peak_329	115.02
supercont2.2	1661268	1662581	MACS_peak_330	67.98
supercont2.2	1670381	1671937	MACS_peak_331	111.02
supercont2.2	1672593	1673879	MACS_peak_332	80.34
supercont2.2	1674055	1675223	MACS_peak_333	59.71
supercont2.2	1713903	1714973	MACS_peak_334	55.62
supercont2.2	1716558	1717617	MACS_peak_335	51.59
supercont2.2	1720388	1721828	MACS_peak_336	73.05
supercont2.2	1740191	1741664	MACS_peak_337	67.65
supercont2.2	1748534	1750703	MACS_peak_338	108.46
supercont2.2	1770172	1771469	MACS_peak_339	97.14
supercont2.2	1777352	1778795	MACS_peak_340	131.8
supercont2.2	1779595	1783976	MACS_peak_341	779.72
supercont2.2	1784351	1785672	MACS_peak_342	114.16
supercont2.2	1786387	1788284	MACS_peak_343	193.07
supercont2.2	1795398	1796462	MACS_peak_344	61.8
supercont2.2	1803327	1805387	MACS_peak_345	252.26
supercont2.2	1810469	1812351	MACS_peak_346	291.07
supercont2.2	1822696	1823950	MACS_peak_347	119.92
supercont2.2	1877288	1878823	MACS_peak_348	62.86
supercont2.2	1880696	1882423	MACS_peak_349	57.8
supercont2.2	1953114	1955177	MACS_peak_350	444.1
supercont2.2	2025472	2028708	MACS_peak_351	217.07
supercont2.2	2029230	2032273	MACS_peak_352	106.31
supercont2.2	2048756	2050068	MACS_peak_353	69.18
supercont2.2	2050085	2052337	MACS_peak_354	224.61
supercont2.2	2066336	2067866	MACS_peak_355	61.12
supercont2.2	2069958	2072208	MACS_peak_356	515.84
supercont2.2	2075545	2076788	MACS_peak_357	54.39
supercont2.2	2090335	2092642	MACS_peak_358	255.45
supercont2.2	2092741	2095619	MACS_peak_359	377.06
supercont2.2	2096077	2099615	MACS_peak_360	483.72
supercont2.2	2100315	2101224	MACS_peak_361	58.76
supercont2.2	2102406	2103686	MACS_peak_362	59.29
supercont2.2	2104000	2105342	MACS_peak_363	92.15
supercont2.2	2105611	2108938	MACS_peak_364	380.79
supercont2.2	2109371	2112804	MACS_peak_365	398.78
supercont2.2	2115493	2116468	MACS_peak_366	51.88
supercont2.2	2117850	2119812	MACS_peak_367	1054.03
supercont2.2	2119938	2122506	MACS_peak_368	332.97
supercont2.2	2122591	2127285	MACS_peak_369	1660.98
supercont2.2	2211874	2213282	MACS_peak_370	83.58
supercont2.2	2241909	2243031	MACS_peak_371	58.25
supercont2.2	2258643	2261032	MACS_peak_372	165.76
supercont2.2	2262124	2265260	MACS_peak_373	310.63
supercont2.2	2314519	2315981	MACS_peak_374	118.79
supercont2.2	2316236	2318774	MACS_peak_375	388.09
supercont2.2	2320192	2322332	MACS_peak_376	259.03
supercont2.2	2322912	2324300	MACS_peak_377	79.76
supercont2.2	2435598	2438592	MACS_peak_378	279.98
supercont2.2	2444104	2446312	MACS_peak_379	347.76
supercont2.2	2446480	2447813	MACS_peak_380	56.59
supercont2.2	2552817	2553722	MACS_peak_381	64.84
supercont2.2	2660132	2661275	MACS_peak_382	79.47
supercont2.2	2774563	2776252	MACS_peak_383	84.86
supercont2.2	2790931	2793065	MACS_peak_384	278.16
supercont2.2	2887215	2889893	MACS_peak_385	263.24
supercont2.2	3212363	3213370	MACS_peak_386	51.44
supercont2.2	3242863	3243977	MACS_peak_387	58.84
supercont2.2	3345708	3349782	MACS_peak_388	429.48
supercont2.2	3350724	3352089	MACS_peak_389	81.63
supercont2.2	3354568	3356200	MACS_peak_390	100.97
supercont2.2	3811191	3812350	MACS_peak_391	66.86
supercont2.2	3813865	3817823	MACS_peak_392	1062.55
supercont2.2	3819297	3821856	MACS_peak_393	447.16
supercont2.2	3826802	3828387	MACS_peak_394	271.37
supercont2.2	3842796	3844224	MACS_peak_395	74.72
supercont2.2	3867779	3868720	MACS_peak_396	50.73
supercont2.2	3914513	3915889	MACS_peak_397	131.69
supercont2.2	3916559	3918333	MACS_peak_398	216.21
supercont2.2	3920265	3922462	MACS_peak_399	105.58
supercont2.2	3924391	3925687	MACS_peak_400	57.68
supercont2.2	3930709	3933861	MACS_peak_401	413.74
supercont2.2	3935731	3937496	MACS_peak_402	87.58
supercont2.2	3939578	3941834	MACS_peak_403	224.62
supercont2.2	4027141	4029616	MACS_peak_404	266.7
supercont2.2	4031671	4033010	MACS_peak_405	80.9
supercont2.2	4104203	4105706	MACS_peak_406	124.24
supercont2.2	4109065	4110685	MACS_peak_407	51.59
supercont2.2	4180745	4182289	MACS_peak_408	60.08
supercont2.2	4203480	4204893	MACS_peak_409	85.21
supercont2.2	4206141	4209533	MACS_peak_410	478.83
supercont2.2	4210976	4212781	MACS_peak_411	103.03
supercont2.2	4230721	4231779	MACS_peak_412	50.87
supercont2.2	4412085	4413514	MACS_peak_413	225.69
supercont2.2	4429923	4431429	MACS_peak_414	151.42
supercont2.2	4457671	4459786	MACS_peak_415	273.64
supercont2.2	4462912	4464470	MACS_peak_416	182.76
supercont2.2	4466511	4467735	MACS_peak_417	63.28
supercont2.2	4469105	4471314	MACS_peak_418	364.81
supercont2.2	4475882	4476938	MACS_peak_419	59
supercont2.2	4485189	4488006	MACS_peak_420	294.08
supercont2.3	30533	32181	MACS_peak_421	204.29
supercont2.3	32418	33945	MACS_peak_422	100.83
supercont2.3	36942	39024	MACS_peak_423	174.5
supercont2.3	40349	41306	MACS_peak_424	50.87
supercont2.3	47505	48560	MACS_peak_425	60.98
supercont2.3	56921	58612	MACS_peak_426	181.92
supercont2.3	77720	79477	MACS_peak_427	95.38
supercont2.3	86543	88385	MACS_peak_428	53.65
supercont2.3	104016	105036	MACS_peak_429	51.89
supercont2.3	111894	113752	MACS_peak_430	119.28
supercont2.3	138877	141045	MACS_peak_431	54.05
supercont2.3	141574	142637	MACS_peak_432	50.69
supercont2.3	143116	144207	MACS_peak_433	56.45
supercont2.3	201706	203488	MACS_peak_434	176.44
supercont2.3	237371	238879	MACS_peak_435	70.74
supercont2.3	239639	241396	MACS_peak_436	93.99
supercont2.3	248498	250263	MACS_peak_437	89.64
supercont2.3	252438	253726	MACS_peak_438	109.81
supercont2.3	255755	257052	MACS_peak_439	76.17
supercont2.3	257513	258797	MACS_peak_440	145.36
supercont2.3	320905	321970	MACS_peak_441	77.06
supercont2.3	324058	325201	MACS_peak_442	59.27
supercont2.3	327495	330556	MACS_peak_443	200.82
supercont2.3	334472	336022	MACS_peak_444	129.73
supercont2.3	338192	339363	MACS_peak_445	57.8
supercont2.3	462762	464874	MACS_peak_446	192.59
supercont2.3	466559	468236	MACS_peak_447	150.71
supercont2.3	468425	470135	MACS_peak_448	105.92
supercont2.3	470475	471742	MACS_peak_449	67.09
supercont2.3	475878	478048	MACS_peak_450	128.71
supercont2.3	483305	484538	MACS_peak_451	63.21
supercont2.3	506780	508177	MACS_peak_452	127.66
supercont2.3	519382	522185	MACS_peak_453	118.31
supercont2.3	523828	524895	MACS_peak_454	65.89
supercont2.3	529190	531083	MACS_peak_455	204.07
supercont2.3	554729	556198	MACS_peak_456	79.79
supercont2.3	623349	624851	MACS_peak_457	115.77
supercont2.3	707656	709180	MACS_peak_458	130.41
supercont2.3	738015	739063	MACS_peak_459	50.35
supercont2.3	784150	785665	MACS_peak_460	78.57
supercont2.3	792717	794104	MACS_peak_461	95.61
supercont2.3	806799	810581	MACS_peak_462	165.04
supercont2.3	817330	820499	MACS_peak_463	520.33
supercont2.3	821371	822496	MACS_peak_464	63.02
supercont2.3	824648	826291	MACS_peak_465	79.82
supercont2.3	829485	830676	MACS_peak_466	56.41
supercont2.3	831888	833452	MACS_peak_467	156.7
supercont2.3	839834	841821	MACS_peak_468	164.85
supercont2.3	848311	853536	MACS_peak_469	850.58
supercont2.3	854311	856070	MACS_peak_470	184.35
supercont2.3	857031	859319	MACS_peak_471	184.32
supercont2.3	860308	862229	MACS_peak_472	61.69
supercont2.3	867799	869196	MACS_peak_473	72.52
supercont2.3	875521	877760	MACS_peak_474	179.57
supercont2.3	923927	925993	MACS_peak_475	437.84
supercont2.3	926731	931729	MACS_peak_476	1615.94
supercont2.3	932773	934679	MACS_peak_477	535.11
supercont2.3	937097	938955	MACS_peak_478	562.91
supercont2.3	941130	944673	MACS_peak_479	756.05
supercont2.3	944677	947482	MACS_peak_480	115.04
supercont2.3	955812	958137	MACS_peak_481	180.27
supercont2.3	959029	960018	MACS_peak_482	55.92
supercont2.3	967964	969235	MACS_peak_483	85.65
supercont2.3	985351	988044	MACS_peak_484	238.78
supercont2.3	1052441	1056090	MACS_peak_485	381.96
supercont2.3	1056277	1058613	MACS_peak_486	926.09
supercont2.3	1058730	1064728	MACS_peak_487	2949.58
supercont2.3	1066874	1068059	MACS_peak_488	110.33
supercont2.3	1068322	1070216	MACS_peak_489	478.5
supercont2.3	1140495	1144465	MACS_peak_490	876.71
supercont2.3	1152101	1153838	MACS_peak_491	70.03
supercont2.3	1196013	1200205	MACS_peak_492	444.65
supercont2.3	1202249	1206891	MACS_peak_493	1098.3
supercont2.3	1308145	1309227	MACS_peak_494	80.73
supercont2.3	1340932	1342834	MACS_peak_495	190.54
supercont2.3	1345911	1347432	MACS_peak_496	79.73
supercont2.3	1356121	1357505	MACS_peak_497	152.68
supercont2.3	1358914	1360433	MACS_peak_498	181.44
supercont2.3	1361286	1364826	MACS_peak_499	281.96
supercont2.3	1368551	1369655	MACS_peak_500	138.5
supercont2.3	1370129	1372681	MACS_peak_501	296.06
supercont2.3	1386666	1388007	MACS_peak_502	92.27
supercont2.3	1399204	1400794	MACS_peak_503	189.23
supercont2.3	1401352	1403080	MACS_peak_504	85.71
supercont2.3	1414298	1416456	MACS_peak_505	196.55
supercont2.3	1460412	1462461	MACS_peak_506	110.73
supercont2.3	1463094	1464559	MACS_peak_507	103.13
supercont2.3	1464728	1466187	MACS_peak_508	145.92
supercont2.3	1466511	1471314	MACS_peak_509	1173.52
supercont2.3	1471693	1475288	MACS_peak_510	979.12
supercont2.3	1475430	1477293	MACS_peak_511	147.32
supercont2.3	1477946	1480549	MACS_peak_512	306.75
supercont2.3	1486864	1487958	MACS_peak_513	71.35
supercont2.3	1493364	1494641	MACS_peak_514	80.37
supercont2.3	1499523	1500688	MACS_peak_515	52.8
supercont2.3	1513515	1514596	MACS_peak_516	122.09
supercont2.3	1582804	1584276	MACS_peak_517	96.2
supercont2.3	1584633	1587644	MACS_peak_518	126.04
supercont2.3	1655426	1656630	MACS_peak_519	64.43
supercont2.3	1658009	1659980	MACS_peak_520	83.12
supercont2.3	1677106	1679916	MACS_peak_521	569.91
supercont2.3	1681183	1682398	MACS_peak_522	75.72
supercont2.3	1689002	1691041	MACS_peak_523	170.53
supercont2.3	1691387	1693741	MACS_peak_524	338.22
supercont2.3	1694056	1697523	MACS_peak_525	485.57
supercont2.3	1698119	1701726	MACS_peak_526	1058.51
supercont2.3	1703960	1706113	MACS_peak_527	383.67
supercont2.3	1718286	1720498	MACS_peak_528	487.64
supercont2.3	1720832	1722327	MACS_peak_529	250.66
supercont2.3	1724077	1725749	MACS_peak_530	146.32
supercont2.3	1736467	1738846	MACS_peak_531	115.48
supercont2.3	1739296	1741072	MACS_peak_532	378.42
supercont2.3	1741259	1743402	MACS_peak_533	130.19
supercont2.3	1759551	1760902	MACS_peak_534	61.82
supercont2.3	1761385	1762628	MACS_peak_535	77.95
supercont2.3	1765820	1767667	MACS_peak_536	443.79
supercont2.3	1767737	1770569	MACS_peak_537	362.3
supercont2.3	1785935	1787046	MACS_peak_538	57.86
supercont2.3	1788783	1790325	MACS_peak_539	55.62
supercont2.3	1791099	1792287	MACS_peak_540	72.52
supercont2.3	1798172	1799908	MACS_peak_541	67.37
supercont2.3	1805147	1806302	MACS_peak_542	100.44
supercont2.3	1824388	1825474	MACS_peak_543	50.21
supercont2.3	1837849	1839913	MACS_peak_544	111.38
supercont2.3	1840554	1844199	MACS_peak_545	438.17
supercont2.3	1844793	1846890	MACS_peak_546	134.73
supercont2.3	1860321	1861678	MACS_peak_547	51.53
supercont2.3	1862788	1864821	MACS_peak_548	81.88
supercont2.3	1865567	1866628	MACS_peak_549	59.3
supercont2.3	1891870	1893488	MACS_peak_550	126.46
supercont2.3	1918110	1921510	MACS_peak_551	177.3
supercont2.3	1952322	1953374	MACS_peak_552	76.66
supercont2.3	1963207	1964492	MACS_peak_553	141.08
supercont2.3	1986149	1988252	MACS_peak_554	79.45
supercont2.3	2020647	2022172	MACS_peak_555	127.04
supercont2.3	2030301	2032556	MACS_peak_556	101.19
supercont2.3	2035540	2036823	MACS_peak_557	78.69
supercont2.3	2037818	2039196	MACS_peak_558	56.08
supercont2.3	2043093	2044806	MACS_peak_559	107.98
supercont2.3	2059590	2061257	MACS_peak_560	61.83
supercont2.3	2061670	2063169	MACS_peak_561	70.87
supercont2.3	2064848	2066097	MACS_peak_562	79.4
supercont2.3	2072176	2074669	MACS_peak_563	1127.38
supercont2.3	2077319	2078853	MACS_peak_564	52.88
supercont2.3	2079054	2081542	MACS_peak_565	78.34
supercont2.3	2081650	2083665	MACS_peak_566	88.99
supercont2.3	2092104	2093839	MACS_peak_567	155.03
supercont2.3	2108808	2110693	MACS_peak_568	185.86
supercont2.3	2137860	2139314	MACS_peak_569	177.78
supercont2.3	2163085	2164247	MACS_peak_570	74.54
supercont2.3	2232041	2233239	MACS_peak_571	107.57
supercont2.3	2281180	2282325	MACS_peak_572	55.85
supercont2.3	2297380	2299129	MACS_peak_573	96.67
supercont2.3	2304929	2307857	MACS_peak_574	306.11
supercont2.3	2426656	2427684	MACS_peak_575	87.55
supercont2.3	2432477	2433580	MACS_peak_576	117.07
supercont2.3	2442770	2443685	MACS_peak_577	58.94
mating_type_region	3199	12446	MACS_peak_578	3100
mating_type_region	12817	14992	MACS_peak_579	340.97
telomeric_contig	4929	6350	MACS_peak_580	231.94
telomeric_contig	13778	15216	MACS_peak_581	157.78
telomeric_contig	16551	18260	MACS_peak_582	101.08
