# Supplementary material for: Pfh1 Is an Accessory Replicative Helicase that Interacts with the Replisome to Facilitate Fork Progression and Preserve Genome Integrity
Source: PLoS Genet. 2016 Sep 9;12(9):e1006238. doi: 10.1371/journal.pgen.1006238 (PMC5017727; doi:10.1371/journal.pgen.1006238)
Supplement: S2 Table — (XLSX) [file pgen.1006238.s009.xlsx]

## Sheet: Cdc20 WT
query_file	num_query_regions	feature_file	num_feature_regions	num_controls	observed_peak_overlap	observed_feature_overlap	avg_rand_peak_overlap	median_rand_peak_overlap	lte_p_val	gte_p_val
cdc20_peaks_5	485	5S_rRNA_annotated_oct_2012	33	1000	24	24	5.126	5	1	0
cdc20_peaks_5	485	fowler13_WT_DSB_hotspots_OFFICIAL	288	1000	120	98	78.983	79	1	0
cdc20_peaks_5	485	NDR_positions_Lantermann2010	2300	1000	257	357	183.458	184	1	0
cdc20_peaks_5	485	Sp_genes	5144	1000	460	787	438.625	439	1	0
cdc20_peaks_5	485	spombe_oridb_all	741	1000	304	312	235.709	235	1	0
cdc20_peaks_5	485	Spom_highly_expressed_genes_500	497	1000	105	109	58.7	58	1	0
cdc20_peaks_5	485	Sp_promoter	3237	1000	368	414	335.258	335	1	0
cdc20_peaks_5	485	tRNA_annotations_oct_2012	171	1000	95	116	27.941	28	1	0
cdc20_peaks_5	485	sp2_5UTRs	5144	1000	364	514	344.733	345	0.985	0.018
cdc20_peaks_5	485	Sp_g4_25	446	1000	43	50	33.243	33	0.981	0.031
cdc20_peaks_5	485	sp2_3UTRs	5144	1000	302	423	285.89	286	0.962	0.047
cdc20_peaks_5	485	sp_mating_type_loci	5	1000	2	2	0.543	0	0.997	0.06
cdc20_peaks_5	485	pombase_dubious	71	1000	16	17	11.361	11	0.966	0.073
cdc20_peaks_5	485	sp2_CDS	10244	1000	415	812	409.693	410	0.805	0.23
cdc20_peaks_5	485	LTR_annotations_oct_2012	236	1000	23	24	31.114	31	0.052	0.97
cdc20_peaks_5	485	spombe_centromeres	3	1000	5	2	18.096	18	0	1

## Sheet: Cdc20 Pfh1-depleted
query_file	num_query_regions	feature_file	num_feature_regions	num_controls	observed_peak_overlap	observed_feature_overlap	avg_rand_peak_overlap	median_rand_peak_overlap	lte_p_val	gte_p_val
cdc20_peaks_no-pfh1_5	517	5S_rRNA_annotated_oct_2012	33	1000	32	32	6.075	6	1	0
cdc20_peaks_no-pfh1_5	517	fowler13_WT_DSB_hotspots_OFFICIAL	288	1000	144	118	86.415	87	1	0
cdc20_peaks_no-pfh1_5	517	NDR_positions_Lantermann2010	2300	1000	294	444	207.129	207	1	0
cdc20_peaks_no-pfh1_5	517	pombase_dubious	71	1000	27	28	12.569	12	1	0
cdc20_peaks_no-pfh1_5	517	Sp_genes	5144	1000	486	855	467.29	467	1	0
cdc20_peaks_no-pfh1_5	517	spombe_oridb_all	741	1000	339	349	267.225	267	1	0
cdc20_peaks_no-pfh1_5	517	Spom_highly_expressed_genes_500	497	1000	105	108	63.404	64	1	0
cdc20_peaks_no-pfh1_5	517	tRNA_annotations_oct_2012	171	1000	115	137	32.488	32	1	0
cdc20_peaks_no-pfh1_5	517	Sp_g4_25	446	1000	63	77	36.146	36	1	0
cdc20_peaks_no-pfh1_5	517	Sp_promoter	3237	1000	403	462	375.986	376	1	0.001
cdc20_peaks_no-pfh1_5	517	sp2_5UTRs	5144	1000	395	577	381.585	382	0.942	0.069
cdc20_peaks_no-pfh1_5	517	sp_mating_type_loci	5	1000	2	2	0.667	1	0.999	0.092
cdc20_peaks_no-pfh1_5	517	sp2_3UTRs	5144	1000	319	444	311.088	311	0.83	0.206
cdc20_peaks_no-pfh1_5	517	sp2_CDS	10244	1000	440	904	436.948	437	0.704	0.349
cdc20_peaks_no-pfh1_5	517	LTR_annotations_oct_2012	236	1000	30	31	36.239	36	0.11	0.923
cdc20_peaks_no-pfh1_5	517	spombe_centromeres	3	1000	5	2	19.868	20	0	1

## Sheet: Cdc20 WT ONLY
query_file	num_query_regions	feature_file	num_feature_regions	num_controls	observed_peak_overlap	observed_feature_overlap	avg_rand_peak_overlap	median_rand_peak_overlap	lte_p_val	gte_p_val
cdc20_peaks-UNIQUE_5	98	Spom_highly_expressed_genes_500	497	1000	22	23	12.679	13	0.996	0.005
cdc20_peaks-UNIQUE_5	98	spombe_oridb_all	741	1000	44	46	34.258	34	0.993	0.013
cdc20_peaks-UNIQUE_5	98	sp2_3UTRs	5144	1000	68	97	58.973	59	0.982	0.033
cdc20_peaks-UNIQUE_5	98	Sp_promoter	3237	1000	66	73	58.322	58	0.959	0.058
cdc20_peaks-UNIQUE_5	98	sp2_5UTRs	5144	1000	71	95	66.087	66	0.89	0.155
cdc20_peaks-UNIQUE_5	98	fowler13_WT_DSB_hotspots_OFFICIAL	288	1000	19	19	15.336	15	0.885	0.185
cdc20_peaks-UNIQUE_5	98	Sp_genes	5144	1000	94	168	91.818	92	0.901	0.234
cdc20_peaks-UNIQUE_5	98	sp2_CDS	10244	1000	90	195	87.506	88	0.861	0.242
cdc20_peaks-UNIQUE_5	98	NDR_positions_Lantermann2010	2300	1000	35	43	31.525	31	0.813	0.26
cdc20_peaks-UNIQUE_5	98	pombase_dubious	71	1000	2	2	1.8	2	0.734	0.561
cdc20_peaks-UNIQUE_5	98	LTR_annotations_oct_2012	236	1000	3	3	4.266	4	0.376	0.805
cdc20_peaks-UNIQUE_5	98	Sp_g4_25	446	1000	5	6	6.909	7	0.308	0.838
cdc20_peaks-UNIQUE_5	98	sp_mating_type_loci	5	1000	0	0	0.068	0	0.935	1
cdc20_peaks-UNIQUE_5	98	5S_rRNA_annotated_oct_2012	33	1000	0	0	0.705	1	0.487	1
cdc20_peaks-UNIQUE_5	98	spombe_centromeres	3	1000	0	0	2.165	2	0.083	1
cdc20_peaks-UNIQUE_5	98	tRNA_annotations_oct_2012	171	1000	0	0	3.391	3	0.022	1

## Sheet: Cdc20 Pfh1-depleted ONLY
query_file	num_query_regions	feature_file	num_feature_regions	num_controls	observed_peak_overlap	observed_feature_overlap	avg_rand_peak_overlap	median_rand_peak_overlap	lte_p_val	gte_p_val
cdc20_peaks_no-pfh1-UNIQUE_5	133	5S_rRNA_annotated_oct_2012	33	1000	8	8	1.417	1	1	0
cdc20_peaks_no-pfh1-UNIQUE_5	133	fowler13_WT_DSB_hotspots_OFFICIAL	288	1000	40	37	20.887	21	1	0
cdc20_peaks_no-pfh1-UNIQUE_5	133	NDR_positions_Lantermann2010	2300	1000	70	118	48.946	49	1	0
cdc20_peaks_no-pfh1-UNIQUE_5	133	pombase_dubious	71	1000	11	13	2.88	3	1	0
cdc20_peaks_no-pfh1-UNIQUE_5	133	tRNA_annotations_oct_2012	171	1000	19	20	7.68	8	1	0
cdc20_peaks_no-pfh1-UNIQUE_5	133	Sp_g4_25	446	1000	17	21	8.893	9	0.999	0.004
cdc20_peaks_no-pfh1-UNIQUE_5	133	spombe_oridb_all	741	1000	76	81	64.217	64	0.993	0.012
cdc20_peaks_no-pfh1-UNIQUE_5	133	Spom_highly_expressed_genes_500	497	1000	23	23	15.775	16	0.988	0.025
cdc20_peaks_no-pfh1-UNIQUE_5	133	Sp_promoter	3237	1000	103	118	93.416	93	0.985	0.025
cdc20_peaks_no-pfh1-UNIQUE_5	133	Sp_genes	5144	1000	123	225	118.612	119	0.957	0.084
cdc20_peaks_no-pfh1-UNIQUE_5	133	sp2_5UTRs	5144	1000	100	147	95.403	95	0.866	0.181
cdc20_peaks_no-pfh1-UNIQUE_5	133	sp2_CDS	10244	1000	114	228	110.706	111	0.853	0.219
cdc20_peaks_no-pfh1-UNIQUE_5	133	LTR_annotations_oct_2012	236	1000	10	11	8.844	9	0.745	0.391
cdc20_peaks_no-pfh1-UNIQUE_5	133	sp2_3UTRs	5144	1000	80	110	78.075	78	0.668	0.399
cdc20_peaks_no-pfh1-UNIQUE_5	133	sp_mating_type_loci	5	1000	0	0	0.14	0	0.864	1
cdc20_peaks_no-pfh1-UNIQUE_5	133	spombe_centromeres	3	1000	0	0	5.225	5	0.002	1

## Sheet: Cdc20 BOTH
query_file	num_query_regions	feature_file	num_feature_regions	num_controls	observed_peak_overlap	observed_feature_overlap	avg_rand_peak_overlap	median_rand_peak_overlap	lte_p_val	gte_p_val
cdc20_peaks_BOTH_5	387	5S_rRNA_annotated_oct_2012	33	1000	24	24	4.456	4	1	0
cdc20_peaks_BOTH_5	387	fowler13_WT_DSB_hotspots_OFFICIAL	288	1000	101	86	63.676	64	1	0
cdc20_peaks_BOTH_5	387	NDR_positions_Lantermann2010	2300	1000	222	314	151.946	152	1	0
cdc20_peaks_BOTH_5	387	Sp_genes	5144	1000	366	631	345.498	346	1	0
cdc20_peaks_BOTH_5	387	spombe_oridb_all	741	1000	260	268	202.197	202	1	0
cdc20_peaks_BOTH_5	387	Spom_highly_expressed_genes_500	497	1000	83	86	45.461	46	1	0
cdc20_peaks_BOTH_5	387	Sp_promoter	3237	1000	302	343	276.528	276	1	0
cdc20_peaks_BOTH_5	387	tRNA_annotations_oct_2012	171	1000	95	116	24.778	25	1	0
cdc20_peaks_BOTH_5	387	Sp_g4_25	446	1000	38	44	26.189	26	0.999	0.004
cdc20_peaks_BOTH_5	387	sp2_5UTRs	5144	1000	293	421	277.793	278	0.976	0.03
cdc20_peaks_BOTH_5	387	sp_mating_type_loci	5	1000	2	2	0.475	0	0.999	0.056
cdc20_peaks_BOTH_5	387	pombase_dubious	71	1000	14	15	9.75	10	0.95	0.086
cdc20_peaks_BOTH_5	387	sp2_3UTRs	5144	1000	234	328	225.263	225	0.86	0.162
cdc20_peaks_BOTH_5	387	sp2_CDS	10244	1000	325	623	320.578	321	0.774	0.264
cdc20_peaks_BOTH_5	387	LTR_annotations_oct_2012	236	1000	20	21	26.712	26.5	0.071	0.955
cdc20_peaks_BOTH_5	387	spombe_centromeres	3	1000	5	2	16.466	16	0	1
