# Supplementary material for: Pfh1 Is an Accessory Replicative Helicase that Interacts with the Replisome to Facilitate Fork Progression and Preserve Genome Integrity
Source: PLoS Genet. 2016 Sep 9;12(9):e1006238. doi: 10.1371/journal.pgen.1006238 (PMC5017727; doi:10.1371/journal.pgen.1006238)
Supplement: S3 Table — (XLSX) [file pgen.1006238.s010.xlsx]

## Sheet: Cdc20 Scatter P-values
peaks	genomic_feature	#_wt_peaks	#_pfh1-dep_peaks	#_features	#_greater_WT	p_value	wilcoxon_stat
cdc20_peaks	NDR_positions_Lantermann2010	485	517	329	101	0	12236
cdc20_peaks	sp2_5UTRs	485	517	468	177	0	32394
cdc20_peaks	sp2_CDS	485	517	527	207	0	43978
cdc20_peaks	Sp_genes	485	517	575	224	0	50329
cdc20_peaks	spombe_oridb_all	485	517	379	130	0	19126
cdc20_peaks	Sp_promoter	485	517	470	164	0	29303
cdc20_peaks	tRNA_annotations_oct_2012	485	517	115	2	0	23
cdc20_peaks	sp2_3UTRs	485	517	383	142	1.11e-15	21884
cdc20_peaks	fowler13_WT_DSB_hotspots_OFFICIAL	485	517	162	45	3.24e-09	3433
cdc20_peaks	5S_rRNA_annotated_oct_2012	485	517	32	1	1.4e-06	6
cdc20_peaks	Spom_highly_expressed_genes_500	485	517	128	48	2.35e-05	2644
cdc20_peaks	pombase_dubious	485	517	28	4	0.000636	53
cdc20_peaks	Sp_g4_25	485	517	68	23	0.000732	696
cdc20_peaks	LTR_annotations_oct_2012	485	517	34	11	0.00314	137
cdc20_peaks	spombe_centromeres	485	517	5	0	0.0408	0
cdc20_peaks	sp_mating_type_loci	485	517	2	0	0.18	0
cdc20_peaks	all_peaks	485	517	608	233	0	56076

## Sheet: gH2A Scatter P-values
peaks	genomic_feature	#_wt_peaks	#_pfh1-dep_peaks	#_features	#_greater_WT	p_value	wilcoxon_stat
gH2A_peaks	fowler13_WT_DSB_hotspots_OFFICIAL	179	582	235	24	0	1083.5
gH2A_peaks	NDR_positions_Lantermann2010	179	582	551	65	0	7405.5
gH2A_peaks	sp2_3UTRs	179	582	601	71	0	9581.5
gH2A_peaks	sp2_5UTRs	179	582	599	70	0	9032.5
gH2A_peaks	sp2_CDS	179	582	601	71	0	9581.5
gH2A_peaks	Sp_g4_25	179	582	223	24	0	1369
gH2A_peaks	Sp_genes	179	582	601	71	0	9581.5
gH2A_peaks	spombe_oridb_all	179	582	453	53	0	5309.5
gH2A_peaks	Spom_highly_expressed_genes_500	179	582	241	29	0	1428
gH2A_peaks	Sp_promoter	179	582	598	70	0	9032.5
gH2A_peaks	tRNA_annotations_oct_2012	179	582	192	2	0	68
gH2A_peaks	LTR_annotations_oct_2012	179	582	115	11	2.22e-16	372
gH2A_peaks	5S_rRNA_annotated_oct_2012	179	582	67	0	1.59e-12	0
gH2A_peaks	pombase_dubious	179	582	50	7	1.51e-08	47
gH2A_peaks	spombe_centromeres	179	582	10	0	0.00603	0
gH2A_peaks	sp_mating_type_loci	179	582	3	3	0.109	0
gH2A_peaks	all_peaks	179	582	608	73	0	10171.5
