# Supplementary material for: Pfh1 Is an Accessory Replicative Helicase that Interacts with the Replisome to Facilitate Fork Progression and Preserve Genome Integrity
Source: PLoS Genet. 2016 Sep 9;12(9):e1006238. doi: 10.1371/journal.pgen.1006238 (PMC5017727; doi:10.1371/journal.pgen.1006238)
Supplement: S4 Table — (XLSX) [file pgen.1006238.s011.xlsx]

## Sheet: Sheet1
feature_name	pfh1-sensitive_pfh1-bound-in-WT	pfh1_sensitive	fraction_pfh1-sensitive_pfh1-bound-in-WT
Spom_highly_expressed_genes_500	12	24	0.5
LTR_annotations_oct_2012	4	10	0.4
pombase_dubious	4	13	0.307692
tRNA_annotations_oct_2012	6	21	0.285714
sp2_3UTRs	35	125	0.28
fowler13_WT_DSB_hotspots_OFFICIAL	8	30	0.266667
5S_rRNA_annotated_oct_2012	2	8	0.25
Sp_g4_25	8	35	0.228571
Sp_genes	54	237	0.227848
sp2_CDS	69	306	0.22549
NDR_positions_Lantermann2010	27	137	0.19708
Sp_promoter	24	125	0.192
sp2_5UTRs	32	173	0.184971
spombe_oridb_all	9	79	0.113924
