# Supplementary material for: Pfh1 Is an Accessory Replicative Helicase that Interacts with the Replisome to Facilitate Fork Progression and Preserve Genome Integrity
Source: PLoS Genet. 2016 Sep 9;12(9):e1006238. doi: 10.1371/journal.pgen.1006238 (PMC5017727; doi:10.1371/journal.pgen.1006238)
Supplement: S5 Table — (XLSX) [file pgen.1006238.s012.xlsx]

## Sheet: gh2a WT
query_file	num_query_regions	feature_file	num_feature_regions	num_controls	observed_peak_overlap	observed_feature_overlap	avg_rand_peak_overlap	median_rand_peak_overlap	lte_p_val	gte_p_val
gH2A_peaks_5	179	sp_mating_type_loci	5	1000	3	2	0.242	0	1	0
gH2A_peaks_5	179	spombe_oridb_all	741	1000	138	168	103.662	104	1	0
gH2A_peaks_5	179	LTR_annotations_oct_2012	236	1000	38	42	26.52	26	0.994	0.008
gH2A_peaks_5	179	Sp_g4_25	446	1000	66	77	51.489	51	0.99	0.013
gH2A_peaks_5	179	pombase_dubious	71	1000	17	16	10.418	10	0.987	0.029
gH2A_peaks_5	179	5S_rRNA_annotated_oct_2012	33	1000	9	8	5.206	5	0.965	0.075
gH2A_peaks_5	179	tRNA_annotations_oct_2012	171	1000	24	48	17.343	17	0.964	0.076
gH2A_peaks_5	179	fowler13_WT_DSB_hotspots_OFFICIAL	288	1000	64	63	55.99	56	0.916	0.106
gH2A_peaks_5	179	NDR_positions_Lantermann2010	2300	1000	153	347	148.553	149	0.88	0.174
gH2A_peaks_5	179	sp2_3UTRs	5144	1000	171	659	170.504	171	0.746	0.534
gH2A_peaks_5	179	sp2_CDS	10244	1000	171	1213	170.832	171	0.661	0.617
gH2A_peaks_5	179	Sp_genes	5144	1000	171	735	170.865	171	0.657	0.629
gH2A_peaks_5	179	spombe_centromeres	3	1000	2	1	2.083	2	0.659	0.645
gH2A_peaks_5	179	Sp_promoter	3237	1000	169	449	169.609	170	0.445	0.749
gH2A_peaks_5	179	sp2_5UTRs	5144	1000	170	642	170.504	171	0.467	0.763
gH2A_peaks_5	179	Spom_highly_expressed_genes_500	497	1000	66	70	71.609	72	0.206	0.828

## Sheet: gh2a Pfh1-depleted
query_file	num_query_regions	feature_file	num_feature_regions	num_controls	observed_peak_overlap	observed_feature_overlap	avg_rand_peak_overlap	median_rand_peak_overlap	lte_p_val	gte_p_val
gH2A_peaks_no-pfh1_5	582	5S_rRNA_annotated_oct_2012	33	1000	67	28	8.874	9	1	0
gH2A_peaks_no-pfh1_5	582	fowler13_WT_DSB_hotspots_OFFICIAL	288	1000	231	134	189.067	189	1	0
gH2A_peaks_no-pfh1_5	582	NDR_positions_Lantermann2010	2300	1000	526	874	499.305	500	1	0
gH2A_peaks_no-pfh1_5	582	sp_mating_type_loci	5	1000	4	2	0.316	0	1	0
gH2A_peaks_no-pfh1_5	582	spombe_oridb_all	741	1000	436	333	343.448	343	1	0
gH2A_peaks_no-pfh1_5	582	Sp_g4_25	446	1000	217	177	174.62	174	1	0
gH2A_peaks_no-pfh1_5	582	tRNA_annotations_oct_2012	171	1000	196	129	34.847	35	1	0
gH2A_peaks_no-pfh1_5	582	sp2_3UTRs	5144	1000	575	1687	568.688	569	0.999	0.004
gH2A_peaks_no-pfh1_5	582	Sp_promoter	3237	1000	573	1074	566.179	566	1	0.005
gH2A_peaks_no-pfh1_5	582	pombase_dubious	71	1000	46	31	33.405	33	0.996	0.009
gH2A_peaks_no-pfh1_5	582	sp2_5UTRs	5144	1000	574	1645	568.625	569	0.998	0.01
gH2A_peaks_no-pfh1_5	582	LTR_annotations_oct_2012	236	1000	114	95	96.022	96	0.988	0.013
gH2A_peaks_no-pfh1_5	582	sp2_CDS	10244	1000	575	3241	569.919	570	0.999	0.014
gH2A_peaks_no-pfh1_5	582	Sp_genes	5144	1000	575	1790	570.101	570	0.999	0.014
gH2A_peaks_no-pfh1_5	582	spombe_centromeres	3	1000	10	3	5.543	5	0.985	0.032
gH2A_peaks_no-pfh1_5	582	Spom_highly_expressed_genes_500	497	1000	233	181	243.289	243	0.17	0.85

## Sheet: gh2a WT ONLY
query_file	num_query_regions	feature_file	num_feature_regions	num_controls	observed_peak_overlap	observed_feature_overlap	avg_rand_peak_overlap	median_rand_peak_overlap	lte_p_val	gte_p_val
gH2A_peaks-UNIQUE_5	40	NDR_positions_Lantermann2010	2300	1000	38	91	33.934	34	0.988	0.044
gH2A_peaks-UNIQUE_5	40	pombase_dubious	71	1000	5	7	2.495	2	0.97	0.111
gH2A_peaks-UNIQUE_5	40	spombe_oridb_all	741	1000	26	34	23.969	24	0.793	0.305
gH2A_peaks-UNIQUE_5	40	sp2_3UTRs	5144	1000	40	168	39.187	39	1	0.387
gH2A_peaks-UNIQUE_5	40	sp2_CDS	10244	1000	40	353	39.251	39	1	0.415
gH2A_peaks-UNIQUE_5	40	Sp_genes	5144	1000	40	201	39.26	39	1	0.421
gH2A_peaks-UNIQUE_5	40	Sp_promoter	3237	1000	39	123	38.862	39	0.736	0.675
gH2A_peaks-UNIQUE_5	40	Sp_g4_25	446	1000	11	13	12.159	12	0.426	0.713
gH2A_peaks-UNIQUE_5	40	sp2_5UTRs	5144	1000	39	183	39.091	39	0.667	0.777
gH2A_peaks-UNIQUE_5	40	fowler13_WT_DSB_hotspots_OFFICIAL	288	1000	10	13	12.888	13	0.211	0.865
gH2A_peaks-UNIQUE_5	40	Spom_highly_expressed_genes_500	497	1000	13	15	16.622	17	0.139	0.915
gH2A_peaks-UNIQUE_5	40	LTR_annotations_oct_2012	236	1000	3	3	5.76	6	0.157	0.938
gH2A_peaks-UNIQUE_5	40	tRNA_annotations_oct_2012	171	1000	1	2	4.113	4	0.071	0.988
gH2A_peaks-UNIQUE_5	40	5S_rRNA_annotated_oct_2012	33	1000	0	0	1.099	1	0.324	1
gH2A_peaks-UNIQUE_5	40	sp_mating_type_loci	5	1000	0	0	0.146	0	0.859	1
gH2A_peaks-UNIQUE_5	40	spombe_centromeres	3	1000	0	0	0.69	1	0.458	1

## Sheet: gh2a Pfh1-depleted ONLY
query_file	num_query_regions	feature_file	num_feature_regions	num_controls	observed_peak_overlap	observed_feature_overlap	avg_rand_peak_overlap	median_rand_peak_overlap	lte_p_val	gte_p_val
gH2A_peaks_no-pfh1-UNIQUE_5	449	5S_rRNA_annotated_oct_2012	33	1000	58	27	15.246	15	1	0
gH2A_peaks_no-pfh1-UNIQUE_5	449	spombe_oridb_all	741	1000	326	253	273.192	273	1	0
gH2A_peaks_no-pfh1-UNIQUE_5	449	tRNA_annotations_oct_2012	171	1000	172	122	47.372	47	1	0
gH2A_peaks_no-pfh1-UNIQUE_5	449	NDR_positions_Lantermann2010	2300	1000	414	694	393.078	393	1	0.002
gH2A_peaks_no-pfh1-UNIQUE_5	449	fowler13_WT_DSB_hotspots_OFFICIAL	288	1000	178	107	153.783	154	0.997	0.006
gH2A_peaks_no-pfh1-UNIQUE_5	449	Sp_promoter	3237	1000	448	869	441.71	442	1	0.006
gH2A_peaks_no-pfh1-UNIQUE_5	449	sp2_CDS	10244	1000	449	2705	444.581	445	1	0.007
gH2A_peaks_no-pfh1-UNIQUE_5	449	sp2_3UTRs	5144	1000	449	1379	443.777	444	1	0.008
gH2A_peaks_no-pfh1-UNIQUE_5	449	Sp_genes	5144	1000	449	1468	444.739	445	1	0.011
gH2A_peaks_no-pfh1-UNIQUE_5	449	sp2_5UTRs	5144	1000	448	1351	443.717	444	0.997	0.021
gH2A_peaks_no-pfh1-UNIQUE_5	449	spombe_centromeres	3	1000	8	3	3.858	4	0.992	0.029
gH2A_peaks_no-pfh1-UNIQUE_5	449	Sp_g4_25	446	1000	161	129	143.708	144	0.973	0.034
gH2A_peaks_no-pfh1-UNIQUE_5	449	pombase_dubious	71	1000	34	25	28.387	28	0.9	0.132
gH2A_peaks_no-pfh1-UNIQUE_5	449	LTR_annotations_oct_2012	236	1000	79	69	74.761	75	0.74	0.297
gH2A_peaks_no-pfh1-UNIQUE_5	449	Spom_highly_expressed_genes_500	497	1000	183	150	190.738	190	0.223	0.803
gH2A_peaks_no-pfh1-UNIQUE_5	449	sp_mating_type_loci	5	1000	0	0	0.572	0	0.546	1

## Sheet: gh2a BOTH
query_file	num_query_regions	feature_file	num_feature_regions	num_controls	observed_peak_overlap	observed_feature_overlap	avg_rand_peak_overlap	median_rand_peak_overlap	lte_p_val	gte_p_val
gH2A_peaks_BOTH_5	139	sp_mating_type_loci	5	1000	3	2	0.225	0	1	0
gH2A_peaks_BOTH_5	139	spombe_oridb_all	741	1000	112	141	80.459	80	1	0
gH2A_peaks_BOTH_5	139	LTR_annotations_oct_2012	236	1000	35	41	20.859	21	1	0.001
gH2A_peaks_BOTH_5	139	tRNA_annotations_oct_2012	171	1000	23	46	13.91	14	0.997	0.005
gH2A_peaks_BOTH_5	139	Sp_g4_25	446	1000	55	66	40.314	40	1	0.006
gH2A_peaks_BOTH_5	139	5S_rRNA_annotated_oct_2012	33	1000	9	8	4.249	4	0.993	0.026
gH2A_peaks_BOTH_5	139	fowler13_WT_DSB_hotspots_OFFICIAL	288	1000	54	53	43.801	44	0.975	0.041
gH2A_peaks_BOTH_5	139	pombase_dubious	71	1000	12	10	8.037	8	0.938	0.121
gH2A_peaks_BOTH_5	139	spombe_centromeres	3	1000	2	1	1.339	1	0.844	0.39
gH2A_peaks_BOTH_5	139	NDR_positions_Lantermann2010	2300	1000	115	273	114.863	115	0.542	0.56
gH2A_peaks_BOTH_5	139	Spom_highly_expressed_genes_500	497	1000	53	57	55.162	55	0.402	0.67
gH2A_peaks_BOTH_5	139	sp2_5UTRs	5144	1000	131	485	131.369	132	0.499	0.785
gH2A_peaks_BOTH_5	139	sp2_3UTRs	5144	1000	131	513	131.424	132	0.467	0.79
gH2A_peaks_BOTH_5	139	Sp_promoter	3237	1000	130	343	130.702	131	0.403	0.802
gH2A_peaks_BOTH_5	139	sp2_CDS	10244	1000	131	905	131.672	132	0.389	0.856
gH2A_peaks_BOTH_5	139	Sp_genes	5144	1000	131	566	131.695	132	0.38	0.859
