# Supplementary material for: Pfh1 Is an Accessory Replicative Helicase that Interacts with the Replisome to Facilitate Fork Progression and Preserve Genome Integrity
Source: PLoS Genet. 2016 Sep 9;12(9):e1006238. doi: 10.1371/journal.pgen.1006238 (PMC5017727; doi:10.1371/journal.pgen.1006238)
Supplement: S6 Table — (XLSX) [file pgen.1006238.s013.xlsx]

## Sheet: cdc20 pfh1-depleted and gh2a
query_file	num_query_regions	feature_file	num_feature_regions	num_controls	observed_peak_overlap	observed_feature_overlap	avg_rand_peak_overlap	median_rand_peak_overlap	lte_p_val	gte_p_val
replisome/no-pfh1_cdc20_gh2a-within5000	297	5S_rRNA_annotated_oct_2012	33	1000	30	30	3.689	4	1	0
replisome/no-pfh1_cdc20_gh2a-within5000	297	fowler13_WT_DSB_hotspots_OFFICIAL	288	1000	81	67	49.223	49	1	0
replisome/no-pfh1_cdc20_gh2a-within5000	297	NDR_positions_Lantermann2010	2300	1000	165	244	119.117	119	1	0
replisome/no-pfh1_cdc20_gh2a-within5000	297	Sp_g4_25	446	1000	40	50	20.415	20	1	0
replisome/no-pfh1_cdc20_gh2a-within5000	297	spombe_oridb_all	741	1000	188	197	156.005	156	1	0
replisome/no-pfh1_cdc20_gh2a-within5000	297	tRNA_annotations_oct_2012	171	1000	97	118	19.851	20	1	0
replisome/no-pfh1_cdc20_gh2a-within5000	297	Sp_genes	5144	1000	278	478	264.652	265	0.999	0.002
replisome/no-pfh1_cdc20_gh2a-within5000	297	Spom_highly_expressed_genes_500	497	1000	48	51	34.781	34	0.992	0.014
replisome/no-pfh1_cdc20_gh2a-within5000	297	sp_mating_type_loci	5	1000	2	2	0.391	0	1	0.035
replisome/no-pfh1_cdc20_gh2a-within5000	297	pombase_dubious	71	1000	12	14	7.102	7	0.982	0.037
replisome/no-pfh1_cdc20_gh2a-within5000	297	sp2_3UTRs	5144	1000	189	256	176.827	177	0.96	0.055
replisome/no-pfh1_cdc20_gh2a-within5000	297	Sp_promoter	3237	1000	225	252	214.545	214	0.942	0.077
replisome/no-pfh1_cdc20_gh2a-within5000	297	sp2_CDS	10244	1000	252	507	247.466	248	0.817	0.23
replisome/no-pfh1_cdc20_gh2a-within5000	297	sp2_5UTRs	5144	1000	218	308	216.994	217	0.597	0.465
replisome/no-pfh1_cdc20_gh2a-within5000	297	LTR_annotations_oct_2012	236	1000	15	16	22.68	23	0.03	0.982
replisome/no-pfh1_cdc20_gh2a-within5000	297	spombe_centromeres	3	1000	3	1	13.427	13	0	1

## Sheet: cdc20 pfh1-depleted no gh2a
query_file	num_query_regions	feature_file	num_feature_regions	num_controls	observed_peak_overlap	observed_feature_overlap	avg_rand_peak_overlap	median_rand_peak_overlap	lte_p_val	gte_p_val
replisome/no-pfh1_cdc20_no-gh2a-within5000	220	fowler13_WT_DSB_hotspots_OFFICIAL	288	1000	63	53	37.07	37	1	0
replisome/no-pfh1_cdc20_no-gh2a-within5000	220	NDR_positions_Lantermann2010	2300	1000	129	200	86.377	87	1	0
replisome/no-pfh1_cdc20_no-gh2a-within5000	220	pombase_dubious	71	1000	15	14	5.826	6	1	0
replisome/no-pfh1_cdc20_no-gh2a-within5000	220	spombe_oridb_all	741	1000	151	157	115.264	115	1	0
replisome/no-pfh1_cdc20_no-gh2a-within5000	220	Spom_highly_expressed_genes_500	497	1000	57	57	26.966	27	1	0
replisome/no-pfh1_cdc20_no-gh2a-within5000	220	Sp_promoter	3237	1000	178	211	158.208	158	1	0
replisome/no-pfh1_cdc20_no-gh2a-within5000	220	sp2_5UTRs	5144	1000	177	270	159.283	159	1	0.001
replisome/no-pfh1_cdc20_no-gh2a-within5000	220	Sp_genes	5144	1000	208	379	196.897	197	1	0.002
replisome/no-pfh1_cdc20_no-gh2a-within5000	220	Sp_g4_25	446	1000	23	27	16.065	16	0.981	0.036
replisome/no-pfh1_cdc20_no-gh2a-within5000	220	tRNA_annotations_oct_2012	171	1000	18	19	13.856	14	0.913	0.142
replisome/no-pfh1_cdc20_no-gh2a-within5000	220	sp2_CDS	10244	1000	188	399	183.094	183	0.873	0.172
replisome/no-pfh1_cdc20_no-gh2a-within5000	220	LTR_annotations_oct_2012	236	1000	15	17	14.015	14	0.674	0.431
replisome/no-pfh1_cdc20_no-gh2a-within5000	220	sp2_3UTRs	5144	1000	130	188	130.244	130	0.522	0.533
replisome/no-pfh1_cdc20_no-gh2a-within5000	220	5S_rRNA_annotated_oct_2012	33	1000	2	2	2.461	2	0.553	0.727
replisome/no-pfh1_cdc20_no-gh2a-within5000	220	sp_mating_type_loci	5	1000	0	0	0.351	0	0.668	1
replisome/no-pfh1_cdc20_no-gh2a-within5000	220	spombe_centromeres	3	1000	2	2	9.352	9	0.002	1

## Sheet: gh2a pfh1-depleted no cdc20
query_file	num_query_regions	feature_file	num_feature_regions	num_controls	observed_peak_overlap	observed_feature_overlap	avg_rand_peak_overlap	median_rand_peak_overlap	lte_p_val	gte_p_val
replisome/no-pfh1_gh2a_no-cdc20-within5000	171	sp2_3UTRs	5144	1000	135	190	114.251	114	1	0
replisome/no-pfh1_gh2a_no-cdc20-within5000	171	sp2_5UTRs	5144	1000	144	188	117.214	117	1	0
replisome/no-pfh1_gh2a_no-cdc20-within5000	171	Sp_promoter	3237	1000	113	135	91.435	91	1	0
replisome/no-pfh1_gh2a_no-cdc20-within5000	171	LTR_annotations_oct_2012	236	1000	13	12	5.33	5	0.999	0.002
replisome/no-pfh1_gh2a_no-cdc20-within5000	171	spombe_oridb_all	741	1000	45	38	35.797	36	0.975	0.035
replisome/no-pfh1_gh2a_no-cdc20-within5000	171	pombase_dubious	71	1000	5	5	2.619	2	0.961	0.123
replisome/no-pfh1_gh2a_no-cdc20-within5000	171	NDR_positions_Lantermann2010	2300	1000	58	77	54.566	54	0.758	0.29
replisome/no-pfh1_gh2a_no-cdc20-within5000	171	fowler13_WT_DSB_hotspots_OFFICIAL	288	1000	27	25	25.39	25	0.693	0.386
replisome/no-pfh1_gh2a_no-cdc20-within5000	171	Sp_g4_25	446	1000	12	12	14.894	15	0.265	0.831
replisome/no-pfh1_gh2a_no-cdc20-within5000	171	Sp_genes	5144	1000	163	264	164.024	164	0.348	0.832
replisome/no-pfh1_gh2a_no-cdc20-within5000	171	Spom_highly_expressed_genes_500	497	1000	15	16	24.28	24	0.018	0.989
replisome/no-pfh1_gh2a_no-cdc20-within5000	171	sp2_CDS	10244	1000	155	329	161.368	161	0.008	0.997
replisome/no-pfh1_gh2a_no-cdc20-within5000	171	sp_mating_type_loci	5	1000	0	0	0.071	0	0.929	1
replisome/no-pfh1_gh2a_no-cdc20-within5000	171	5S_rRNA_annotated_oct_2012	33	1000	0	0	0.739	1	0.484	1
replisome/no-pfh1_gh2a_no-cdc20-within5000	171	spombe_centromeres	3	1000	0	0	1.113	1	0.308	1
replisome/no-pfh1_gh2a_no-cdc20-within5000	171	tRNA_annotations_oct_2012	171	1000	0	0	2.247	2	0.094	1

## Sheet: gh2a pfh1-depleted cdc20
query_file	num_query_regions	feature_file	num_feature_regions	num_controls	observed_peak_overlap	observed_feature_overlap	avg_rand_peak_overlap	median_rand_peak_overlap	lte_p_val	gte_p_val
replisome/no-pfh1_gh2a_cdc20-within5000	411	5S_rRNA_annotated_oct_2012	33	1000	15	14	2.641	2	1	0
replisome/no-pfh1_gh2a_cdc20-within5000	411	fowler13_WT_DSB_hotspots_OFFICIAL	288	1000	99	70	65.765	66	1	0
replisome/no-pfh1_gh2a_cdc20-within5000	411	sp2_3UTRs	5144	1000	340	514	298.092	298	1	0
replisome/no-pfh1_gh2a_cdc20-within5000	411	sp2_5UTRs	5144	1000	348	470	309.716	310	1	0
replisome/no-pfh1_gh2a_cdc20-within5000	411	spombe_oridb_all	741	1000	144	122	107.573	107	1	0
replisome/no-pfh1_gh2a_cdc20-within5000	411	Sp_promoter	3237	1000	282	329	253.061	253	1	0
replisome/no-pfh1_gh2a_cdc20-within5000	411	tRNA_annotations_oct_2012	171	1000	55	68	8.711	9	1	0
replisome/no-pfh1_gh2a_cdc20-within5000	411	Sp_g4_25	446	1000	44	53	38.943	39	0.832	0.211
replisome/no-pfh1_gh2a_cdc20-within5000	411	NDR_positions_Lantermann2010	2300	1000	153	191	151.905	152	0.56	0.483
replisome/no-pfh1_gh2a_cdc20-within5000	411	pombase_dubious	71	1000	7	6	7.349	7	0.552	0.608
replisome/no-pfh1_gh2a_cdc20-within5000	411	spombe_centromeres	3	1000	3	1	3.549	3	0.512	0.721
replisome/no-pfh1_gh2a_cdc20-within5000	411	LTR_annotations_oct_2012	236	1000	12	13	16.736	17	0.121	0.931
replisome/no-pfh1_gh2a_cdc20-within5000	411	sp2_CDS	10244	1000	388	949	396.233	396	0.017	0.991
replisome/no-pfh1_gh2a_cdc20-within5000	411	Spom_highly_expressed_genes_500	497	1000	48	44	64.834	65	0.011	0.992
replisome/no-pfh1_gh2a_cdc20-within5000	411	Sp_genes	5144	1000	395	612	402.164	402	0.01	0.997
replisome/no-pfh1_gh2a_cdc20-within5000	411	sp_mating_type_loci	4	1000	0	0	0.162	0	0.848	1
