# Supplementary material for: Pfh1 Is an Accessory Replicative Helicase that Interacts with the Replisome to Facilitate Fork Progression and Preserve Genome Integrity
Source: PLoS Genet. 2016 Sep 9;12(9):e1006238. doi: 10.1371/journal.pgen.1006238 (PMC5017727; doi:10.1371/journal.pgen.1006238)
Supplement: S7 Table — (XLSX) [file pgen.1006238.s014.xlsx]

## Sheet: Sheet1
				S phase						Asynchronous		G2 phase
Protein	Acc. No.	MW (kDa)	Protein Length (AA)	Rep 1 (Raw SC)	Rep 2 (Raw SC)	NSAF	PAX	NSAF/PAX	SAINT Score	(-) DNase	(+) DNase	Raw SC
Abo1	O14114	135	1190	37	67	0.0906698	24.9	36.4136	0.9965	1	7	6
Abp1	P49777	60	522	3	9	0.023287	245	0.950491	0.8313	0	0	2
Coq3	O74421	30	271	3	8	0.0413311	37.1	11.1404	0.861	0	0	0
Dbl2	O74939	78	715	12	79	0.125445	60.7	20.6663	0.9863	4	0	5
Dna2	Q9URU2	158	1398	9	30	0.0281351	5.69	49.4465	0.9468	0	0	0
Fbh1	Q9USU3	100	878	9	62	0.0796085	152	5.2374	0.9685	0	0	3
Fml1	Q9UT23	97	834	35	108	0.173481	1.5	1156.54	0.9875	8	7	14
Irc3	Q1MTR1	69	606	30	48	0.134396	1.66	809.612	0.9973	0	2	10
Mcm2	P40377	93	830	9	20	0.0358816	103	3.48365	0.8898	0	0	1
Mcm4	P29458	104	931	10	30	0.0435225	73.3	5.93758	0.924	2	2	0
Mcm5	P41389	80	720	9	49	0.0798331	19.8	40.3198	0.8968	5	2	1
Mcm6	P49731	100	892	3	18	0.0232643	15	15.5096	0.8322	2	2	0
Mcm7	O75001	86	760	10	40	0.0658822	20.1	32.7772	0.9365	0	0	0
Mgm101	O14354	31	267	5	6	0.0436844	43.1	10.1356	0.874	0	0	2
Msh1	O13921	107	941	15	44	0.0635749	66.4	9.57454	0.9838	0	0	0
Msh2	O74773	110	982	26	83	0.112145	112	10.0129	0.9923	1	5	6
Msh3	P26359	113	993	18	50	0.0696017	17.2	40.4661	0.9875	0	0	2
Msh6	O74502	142	1254	25	44	0.0571692	17.2	33.2379	0.9888	0	0	2
Pcn1	Q03392	29	260	4	11	0.0586641	106	5.53435	0.8993	0	0	0
Pfh1	Q9UUA2	90	805	1807	2245	5.32725	11.8	4514.62	1	1016	1082	932
Pku70	O94395	69	607	74	147	0.375965	59.5	63.1873	0.9993	49	66	51
Pku80	Q9HGM8	80	695	87	233	0.468742	19.7	237.94	1	34	62	54
Pob3	O94529	57	512	3	23	0.0498581	145	3.43849	0.8635	0	0	0
Pol1	P28040	159	1405	7	36	0.0303845	7.65	39.7183	0.816	1	0	0
Pol12	O74946	64	574	5	25	0.0519352	14.6	35.572	0.8355	0	2	0
Pol2	P87154	253	2199	24	49	0.0342333	26.6	12.8697	0.9905	18	2	0
Rad22	P36592	52	469	4	29	0.0691783	92.9	7.44653	0.828	0	0	0
Rad3	Q02099	274	2386	15	80	0.0394836	158	2.49896	0.984	0	2	0
Rim1	O14087	17	150	49	111	1.09441	96.7	113.176	0.9925	8	15	9
Rmi1	Q10160	27	235	4	9	0.0567764	3.85	147.471	0.8925	0	0	0
Rpa1	Q92372	68	609	168	506	1.12091	62.3	179.922	1	20	74	73
Rpa2	Q92373	30	279	20	151	0.601985	91.8	65.5757	0.9938	4	8	11
Rpa3	Q92374	12	104	2	9	0.105473	27.9	37.804	0.866	0	0	0
Rpc1	O94666	158	1405	43	86	0.0947785	20.4	46.4601	0.984	7	24	11
Rpc2	Q10233	130	1165	24	54	0.0687164	16.8	40.9026	0.825	13	14	14
Rpc25	O94285	23	203	2	7	0.0446256	8.2	54.4214	0.8173	2	0	1
Rpc3	Q9C106	68	591	12	44	0.0952016	29.8	31.9469	0.858	4	23	11
Rpc37	O74883	27	242	5	18	0.095558	34.4	27.7785	0.8325	6	6	8
Rpc4	O74857	37	330	3	22	0.0744613	14.5	51.3526	0.8855	2	0	1
Rpo41	O13993	127	1120	9	25	0.0308547	1.63	189.293	0.8945	0	0	2
Rqh1	Q09811	150	1328	41	145	0.14092	55.3	25.4829	0.9995	0	2	6
Sdh1	Q9UTJ7	70	641	3	13	0.024924	470	0.530297	0.8273	0	7	1
SPAC167.05	P87132	66	601	6	17	0.0388628	89.9	4.32289	0.839	0	0	10
SPAPB17E12.10c	Q8TFH4	34	301	19	43	0.211347	11.6	181.998	0.9883	8	13	22
SPBC3B8.08	O59716	17	153	4	7	0.0747204	106	7.0491	0.9023	0	0	0
Spt16	O94267	116	1019	8	33	0.0402468	133	3.02608	0.86	2	6	2
Tea3	O14248	128	1125	48	93	0.129585	60.1	21.5615	0.9433	1	0	30
Top3	O60126	71	622	11	57	0.108511	4.9	221.451	0.9838	0	2	3
Tra2	Q10064	421	3655	7	30	0.0101121	30.3	3.33731	0.9033	0	0	1
Tsf1	Q9HGL5	34	299	3	8	0.0374606	9.86	37.9925	0.8518	0	0	0
Ubr11	O13731	234	2052	23	32	0.0281948	57.8	4.87799	0.974	0	0	7
